# Supplementary material for: 2,7-Dimethyl-1,3-thia­zolo[4,5-d]pyridazin-4(5H)-one
Source: Acta Crystallogr Sect E Struct Rep Online. 2011 Aug 27;67(Pt 9):o2467. doi: 10.1107/S1600536811034192 (PMC3200824; doi:10.1107/S1600536811034192)
Supplement: Supplementary file 1 [file e-67-o2467-sup1.cif]

##############################################################################
#                                                                            #
# This CIF contains the data in a paper accepted for publication in          #
# Acta Crystallographica Section E. It conforms to the requirements of       #
# Notes for Authors for Acta Crystallographica Section E, and has been       #
# peer reviewed under the auspices of the IUCr Commission on Journals.       #
#                                                                            #
# Full details of the Crystallographic Information File format               #
# are given in the paper "The Crystallographic Information File (CIF):       #
# a New Standard Archive File for Crystallography" by S. R. Hall, F. H.      #
# Allen and I. D. Brown [Acta Cryst. (1991), A47, 655-685].                  #
#                                                                            #
# The current version of the core CIF dictionary is obtainable from          #
# ftp://ftp.iucr.org/pub/cif_core.dic.                                       #
#                                                                            #
# Software is freely available for graphical display of the structure(s)     #
# in this CIF. For information consult the CIF software page                 #
# http://www.iucr.org/resources/cif/software.                                #
#                                                                            #
# This file may be used for bona fide research purposes within the           #
# scientific community so long as proper attribution is given to the journal # 
# article from which it was obtained.                                        #
#                                                                            #
##############################################################################
data_global
_audit_creation_method     SHELXL-97
_journal_date_recd_electronic     2011-08-06
_journal_date_accepted     2011-08-20
_journal_name_full     'Acta Crystallographica, Section E'
_journal_year     2011
_journal_volume     67
_journal_issue      9
_journal_page_first     o2467
_journal_page_last     o2467
_journal_paper_category     QO
_journal_coeditor_code     XU5288
_publ_contact_author
;
     Dr Seik Weng Ng
     Department of Chemistry
     University of Malaya
     50603 Kuala Lumpur
     Malaysia
;
_publ_contact_author_email     seikweng@um.edu.my
_publ_contact_author_fax     '03 7967 4193'
_publ_contact_author_phone     '03 7967 6778'
_publ_section_title
;
2,7-Dimethyl-1,3-thiazolo[4,5-<i>d</i>]pyridazin-4(5<i>H</i>)-one
;
loop_
    _publ_author_name
    _publ_author_address
    'Al-Youbi, Abdulrahman O.'
;
     Chemistry Department
     Faculty of Science
     King Abdulaziz University
     PO Box 80203, Jeddah
     Saudi Arabia
;
    'Asiri, Abdullah M. '
;
     Chemistry Department
     Faculty of Science
     King Abdulaziz University
     PO Box 80203, Jeddah
     Saudi Arabia
;
    'Faidallah, Hassan M.'
;
     Chemistry Department
     Faculty of Science
     King Abdulaziz University
     PO Box 80203, Jeddah
     Saudi Arabia
;
    'Ng, Seik Weng'
;
     Department of Chemistry
     University of Malaya
     50603 Kuala Lumpur
     Malaysia
;
_publ_section_synopsis     .
data_I
_audit_creation_method     SHELXL-97
_chemical_name_systematic
;
2,7-Dimethyl-1,3-thiazolo[4,5-<i>d</i>]pyridazin-4(5<i>H</i>)-one
;
_chemical_name_common     ?
_chemical_formula_moiety     'C7 H7 N3 O S'
_chemical_formula_sum     'C7 H7 N3 O S'
_chemical_formula_iupac     'C7 H7 N3 O S'
_chemical_formula_weight     181.22
_chemical_melting_point     ?
_symmetry_cell_setting     triclinic
_symmetry_space_group_name_H-M     'P -1'
_symmetry_space_group_name_Hall     '-P 1'
loop_
    _symmetry_equiv_pos_as_xyz
    'x, y, z'
    '-x, -y, -z'
_cell_length_a     6.9262(4)
_cell_length_b     7.0540(4)
_cell_length_c     8.8079(6)
_cell_angle_alpha     71.002(6)
_cell_angle_beta     75.845(5)
_cell_angle_gamma     85.570(5)
_cell_volume     394.54(4)
_cell_formula_units_Z     2
_cell_measurement_reflns_used     1965
_cell_measurement_theta_min     6.63
_cell_measurement_theta_max     74.23
_cell_measurement_temperature     100(2)
_exptl_crystal_description     prism
_exptl_crystal_colour     colorless
_exptl_crystal_size_max     0.30
_exptl_crystal_size_mid     0.25
_exptl_crystal_size_min     0.20
_exptl_crystal_density_diffrn     1.525
_exptl_crystal_density_meas     ?
_exptl_crystal_density_method     'not measured'
_exptl_crystal_F_000     188
_exptl_absorpt_coefficient_mu     3.258
_exptl_absorpt_correction_type     multi-scan
_exptl_absorpt_process_details     '(CrysAlis PRO; Agilent, 2010)'
_exptl_absorpt_correction_T_min     0.4415
_exptl_absorpt_correction_T_max     0.5619
_diffrn_ambient_temperature     100(2)
_diffrn_radiation_type     CuK\a
_diffrn_radiation_wavelength     1.54184
_diffrn_radiation_source     'SuperNova (Cu) X-ray Source'
_diffrn_radiation_monochromator     Mirror
_diffrn_measurement_device_type
        'Agilent Technologies SuperNova Dual diffractometer with Atlas detector'
_diffrn_measurement_method     '\w scan'
_diffrn_detector_area_resol_mean     10.4041
_diffrn_reflns_number     2363
_diffrn_reflns_av_R_equivalents     0.0118
_diffrn_reflns_av_sigmaI/netI     0.0118
_diffrn_reflns_theta_min     6.64
_diffrn_reflns_theta_max     74.40
_diffrn_reflns_theta_full     74.40
_diffrn_measured_fraction_theta_max     0.955
_diffrn_measured_fraction_theta_full     0.955
_diffrn_reflns_limit_h_min     -8
_diffrn_reflns_limit_h_max     7
_diffrn_reflns_limit_k_min     -8
_diffrn_reflns_limit_k_max     4
_diffrn_reflns_limit_l_min     -10
_diffrn_reflns_limit_l_max     10
_diffrn_standards_number     0
_diffrn_standards_interval_count     0
_diffrn_standards_interval_time     0
_diffrn_standards_decay_%     0
_reflns_number_total     1539
_reflns_number_gt     1523
_reflns_threshold_expression     I>2\s(I)
_refine_ls_structure_factor_coef     Fsqd
_refine_ls_matrix_type     full
_refine_ls_R_factor_all     0.0296
_refine_ls_R_factor_gt     0.0294
_refine_ls_wR_factor_gt     0.0794
_refine_ls_wR_factor_ref     0.0796
_refine_ls_goodness_of_fit_ref     1.051
_refine_ls_restrained_S_all     1.051
_refine_ls_number_reflns     1539
_refine_ls_number_parameters     115
_refine_ls_number_restraints     0
_refine_ls_hydrogen_treatment     mixed
_refine_ls_weighting_scheme     calc
_refine_ls_weighting_details
         'calc w=1/[\s^2^(Fo^2^)+(0.0494P)^2^+0.2600P] where P=(Fo^2^+2Fc^2^)/3'
_atom_sites_solution_hydrogens     geom
_atom_sites_solution_primary     direct
_atom_sites_solution_secondary     difmap
_refine_ls_shift/su_max     0.001
_refine_ls_shift/su_mean     0.001
_refine_diff_density_max     0.406
_refine_diff_density_min     -0.301
_refine_ls_extinction_method     none
_refine_ls_extinction_coef     ?
loop_
    _atom_type_symbol
    _atom_type_description
    _atom_type_scat_dispersion_real
    _atom_type_scat_dispersion_imag
    _atom_type_scat_source
    'C' 'C' 0.0181 0.0091
                         'International Tables Vol C Tables 4.2.6.8 and 6.1.1.4'
    'H' 'H' 0.0000 0.0000
                         'International Tables Vol C Tables 4.2.6.8 and 6.1.1.4'
    'N' 'N' 0.0311 0.0180
                         'International Tables Vol C Tables 4.2.6.8 and 6.1.1.4'
    'O' 'O' 0.0492 0.0322
                         'International Tables Vol C Tables 4.2.6.8 and 6.1.1.4'
    'S' 'S' 0.3331 0.5567
                         'International Tables Vol C Tables 4.2.6.8 and 6.1.1.4'
_computing_data_collection     'CrysAlis PRO  (Agilent, 2010)'
_computing_cell_refinement     'CrysAlis PRO  (Agilent, 2010)'
_computing_data_reduction     'CrysAlis PRO  (Agilent, 2010)'
_computing_structure_solution     'SHELXS97 (Sheldrick, 2008)'
_computing_structure_refinement     'SHELXL97 (Sheldrick, 2008)'
_computing_molecular_graphics     'X-SEED (Barbour, 2001)'
_computing_publication_material     'publCIF (Westrip, 2010)'
loop_
    _atom_site_type_symbol
    _atom_site_label
    _atom_site_fract_x
    _atom_site_fract_y
    _atom_site_fract_z
    _atom_site_U_iso_or_equiv
    _atom_site_adp_type
    _atom_site_calc_flag
    _atom_site_refinement_flags
    _atom_site_occupancy
    _atom_site_symmetry_multiplicity
    _atom_site_disorder_assembly
    _atom_site_disorder_group
    S S1 1.29210(5) 0.13257(5) 0.50269(4) 0.01037(14) Uani d . 1 1 . .
    O O1 0.59921(15) 0.34439(15) 0.67118(13) 0.0136(2) Uani d . 1 1 . .
    N N1 0.97795(18) 0.13725(17) 0.73210(15) 0.0114(3) Uani d . 1 1 . .
    N N2 0.74300(18) 0.42456(18) 0.39677(15) 0.0112(3) Uani d . 1 1 . .
    H H2 0.636(3) 0.490(3) 0.371(3) 0.027(5) Uiso d . 1 1 . .
    N N3 0.88967(18) 0.43408(18) 0.25907(15) 0.0121(3) Uani d . 1 1 . .
    C C1 1.2623(2) -0.0391(2) 0.84407(19) 0.0157(3) Uani d . 1 1 . .
    H H1A 1.1669 -0.0660 0.9512 0.024 Uiso calc R 1 1 . .
    H H1B 1.3732 0.0410 0.8415 0.024 Uiso calc R 1 1 . .
    H H1C 1.3131 -0.1663 0.8277 0.024 Uiso calc R 1 1 . .
    C C2 1.1611(2) 0.0736(2) 0.70979(18) 0.0118(3) Uani d . 1 1 . .
    C C3 0.9338(2) 0.2388(2) 0.58191(17) 0.0103(3) Uani d . 1 1 . .
    C C4 0.7459(2) 0.3356(2) 0.56003(18) 0.0107(3) Uani d . 1 1 . .
    C C5 1.0839(2) 0.2502(2) 0.44375(18) 0.0101(3) Uani d . 1 1 . .
    C C6 1.0596(2) 0.3495(2) 0.27985(18) 0.0111(3) Uani d . 1 1 . .
    C C7 1.2245(2) 0.3608(2) 0.13145(18) 0.0167(3) Uani d . 1 1 . .
    H H7A 1.1756 0.4244 0.0312 0.025 Uiso calc R 1 1 . .
    H H7B 1.2713 0.2252 0.1345 0.025 Uiso calc R 1 1 . .
    H H7C 1.3346 0.4401 0.1314 0.025 Uiso calc R 1 1 . .
loop_
    _atom_site_aniso_label
    _atom_site_aniso_U_11
    _atom_site_aniso_U_22
    _atom_site_aniso_U_33
    _atom_site_aniso_U_12
    _atom_site_aniso_U_13
    _atom_site_aniso_U_23
    S1 0.0081(2) 0.0092(2) 0.0123(2) 0.00189(13) -0.00196(13) -0.00205(14)
    O1 0.0089(5) 0.0137(5) 0.0156(5) 0.0007(4) 0.0001(4) -0.0034(4)
    N1 0.0113(6) 0.0082(6) 0.0136(6) -0.0004(4) -0.0028(5) -0.0019(5)
    N2 0.0081(6) 0.0104(6) 0.0140(6) 0.0020(5) -0.0022(5) -0.0032(5)
    N3 0.0120(6) 0.0103(6) 0.0130(6) 0.0000(5) -0.0018(5) -0.0029(5)
    C1 0.0147(7) 0.0150(7) 0.0155(7) 0.0025(6) -0.0051(6) -0.0015(6)
    C2 0.0124(7) 0.0076(6) 0.0142(7) -0.0016(5) -0.0020(5) -0.0021(5)
    C3 0.0103(7) 0.0057(6) 0.0137(7) -0.0016(5) -0.0019(5) -0.0016(5)
    C4 0.0103(7) 0.0057(6) 0.0157(7) -0.0021(5) -0.0030(5) -0.0025(5)
    C5 0.0095(6) 0.0060(6) 0.0151(7) 0.0002(5) -0.0034(5) -0.0034(5)
    C6 0.0122(7) 0.0078(6) 0.0127(7) -0.0011(5) -0.0026(5) -0.0022(5)
    C7 0.0151(7) 0.0191(8) 0.0127(7) 0.0022(6) -0.0017(6) -0.0022(6)
loop_
    _geom_bond_atom_site_label_1
    _geom_bond_atom_site_label_2
    _geom_bond_site_symmetry_2
    _geom_bond_distance
    _geom_bond_publ_flag
    S1 C5 . 1.7141(14) ?
    S1 C2 . 1.7546(15) ?
    O1 C4 . 1.2404(18) ?
    N1 C2 . 1.3025(19) ?
    N1 C3 . 1.3797(18) ?
    N2 N3 . 1.3647(17) ?
    N2 C4 . 1.3736(19) ?
    N2 H2 . 0.88(2) ?
    N3 C6 . 1.3037(19) ?
    C1 C2 . 1.493(2) ?
    C1 H1A . 0.9800 ?
    C1 H1B . 0.9800 ?
    C1 H1C . 0.9800 ?
    C3 C5 . 1.378(2) ?
    C3 C4 . 1.4480(19) ?
    C5 C6 . 1.430(2) ?
    C6 C7 . 1.4953(19) ?
    C7 H7A . 0.9800 ?
    C7 H7B . 0.9800 ?
    C7 H7C . 0.9800 ?
loop_
    _geom_angle_atom_site_label_1
    _geom_angle_atom_site_label_2
    _geom_angle_atom_site_label_3
    _geom_angle_site_symmetry_1
    _geom_angle_site_symmetry_3
    _geom_angle
    _geom_angle_publ_flag
    C5 S1 C2 . . 89.25(7) ?
    C2 N1 C3 . . 110.07(12) ?
    N3 N2 C4 . . 129.17(12) ?
    N3 N2 H2 . . 111.4(14) ?
    C4 N2 H2 . . 119.3(14) ?
    C6 N3 N2 . . 117.76(12) ?
    C2 C1 H1A . . 109.5 ?
    C2 C1 H1B . . 109.5 ?
    H1A C1 H1B . . 109.5 ?
    C2 C1 H1C . . 109.5 ?
    H1A C1 H1C . . 109.5 ?
    H1B C1 H1C . . 109.5 ?
    N1 C2 C1 . . 125.25(13) ?
    N1 C2 S1 . . 114.91(11) ?
    C1 C2 S1 . . 119.83(11) ?
    C5 C3 N1 . . 116.28(12) ?
    C5 C3 C4 . . 118.56(13) ?
    N1 C3 C4 . . 125.15(13) ?
    O1 C4 N2 . . 120.86(13) ?
    O1 C4 C3 . . 126.43(13) ?
    N2 C4 C3 . . 112.70(12) ?
    C3 C5 C6 . . 122.57(13) ?
    C3 C5 S1 . . 109.49(11) ?
    C6 C5 S1 . . 127.94(11) ?
    N3 C6 C5 . . 119.21(13) ?
    N3 C6 C7 . . 119.01(13) ?
    C5 C6 C7 . . 121.77(13) ?
    C6 C7 H7A . . 109.5 ?
    C6 C7 H7B . . 109.5 ?
    H7A C7 H7B . . 109.5 ?
    C6 C7 H7C . . 109.5 ?
    H7A C7 H7C . . 109.5 ?
    H7B C7 H7C . . 109.5 ?
loop_
    _geom_torsion_atom_site_label_1
    _geom_torsion_atom_site_label_2
    _geom_torsion_atom_site_label_3
    _geom_torsion_atom_site_label_4
    _geom_torsion_site_symmetry_1
    _geom_torsion_site_symmetry_2
    _geom_torsion_site_symmetry_3
    _geom_torsion_site_symmetry_4
    _geom_torsion
    _geom_torsion_publ_flag
    C4 N2 N3 C6 . . . . -0.4(2) ?
    C3 N1 C2 C1 . . . . 178.83(13) ?
    C3 N1 C2 S1 . . . . -0.33(15) ?
    C5 S1 C2 N1 . . . . -0.18(11) ?
    C5 S1 C2 C1 . . . . -179.39(12) ?
    C2 N1 C3 C5 . . . . 0.86(17) ?
    C2 N1 C3 C4 . . . . -177.85(12) ?
    N3 N2 C4 O1 . . . . 178.56(12) ?
    N3 N2 C4 C3 . . . . -0.7(2) ?
    C5 C3 C4 O1 . . . . -177.59(13) ?
    N1 C3 C4 O1 . . . . 1.1(2) ?
    C5 C3 C4 N2 . . . . 1.63(18) ?
    N1 C3 C4 N2 . . . . -179.69(12) ?
    N1 C3 C5 C6 . . . . 179.58(12) ?
    C4 C3 C5 C6 . . . . -1.6(2) ?
    N1 C3 C5 S1 . . . . -0.99(16) ?
    C4 C3 C5 S1 . . . . 177.81(10) ?
    C2 S1 C5 C3 . . . . 0.63(10) ?
    C2 S1 C5 C6 . . . . -179.99(13) ?
    N2 N3 C6 C5 . . . . 0.55(19) ?
    N2 N3 C6 C7 . . . . -178.84(12) ?
    C3 C5 C6 N3 . . . . 0.5(2) ?
    S1 C5 C6 N3 . . . . -178.85(10) ?
    C3 C5 C6 C7 . . . . 179.84(13) ?
    S1 C5 C6 C7 . . . . 0.5(2) ?
loop_
    _geom_hbond_atom_site_label_D
    _geom_hbond_atom_site_label_H
    _geom_hbond_atom_site_label_A
    _geom_hbond_site_symmetry_A
    _geom_hbond_distance_DH
    _geom_hbond_distance_HA
    _geom_hbond_distance_DA
    _geom_hbond_angle_DHA
    _geom_hbond_publ_flag
    N2 H2 O1 2_666 0.88(2) 1.97(2) 2.845(2) 173(2) yes
