# Supplementary material for: 2,7-Dimethyl-1,3-thia­zolo[4,5-d]pyridazin-4(5H)-one
Source: Acta Crystallogr Sect E Struct Rep Online. 2011 Aug 27;67(Pt 9):o2467. doi: 10.1107/S1600536811034192 (PMC3200824; doi:10.1107/S1600536811034192)
Supplement: Supplementary file 2 [file e-67-o2467-Isup2.hkl]

# 
# h,k,l, Fc-squared, Fo-squared, sigma(Fo-squared) and status flag 
# 
data_I
_shelx_title '  P-1' 
_shelx_refln_list_code          4 
_shelx_F_calc_maximum       45.80 
_exptl_crystal_F_000       188.00 
_reflns_d_resolution_high  0.8004 
 
loop_ 
 _symmetry_equiv_pos_as_xyz 
 'x, y, z' 
 '-x, -y, -z' 
 
_cell_length_a     6.9262 
_cell_length_b     7.0540 
_cell_length_c     8.8079 
_cell_angle_alpha  71.002 
_cell_angle_beta   75.845 
_cell_angle_gamma  85.570 
 
_shelx_F_squared_multiplier     1.000 
 
loop_ 
 _refln_index_h 
 _refln_index_k 
 _refln_index_l 
 _refln_F_squared_calc 
 _refln_F_squared_meas 
 _refln_F_squared_sigma 
 _refln_observed_status 
   2   0   0     1125.92      876.68     34.79 o 
   3   0   0      473.71      417.30     15.44 o 
   4   0   0      196.87      206.47      1.83 o 
   5   0   0      224.47      197.11      3.01 o 
   6   0   0      323.33      315.39      4.69 o 
   7   0   0      103.29      101.09      3.61 o 
   8   0   0        0.68        5.49      0.45 o 
  -8   1   0       42.55       55.87      1.30 o 
  -7   1   0      395.18      386.58      4.58 o 
  -6   1   0        3.87        4.42      0.46 o 
  -5   1   0      106.33       97.89      1.55 o 
  -4   1   0      372.32      366.20      2.52 o 
  -3   1   0        3.28        3.43      0.17 o 
  -2   1   0        3.62        6.06      0.23 o 
  -1   1   0       79.73       72.53      0.52 o 
   0   1   0        2.56        3.16      0.16 o 
   1   1   0       77.89       69.05      0.41 o 
   2   1   0      175.69      193.94      1.38 o 
   3   1   0      556.93      525.61      2.74 o 
   4   1   0        0.90        0.46      0.11 o 
   5   1   0       17.06       13.52      0.40 o 
   6   1   0      506.74      521.76      5.02 o 
   7   1   0       18.53       20.87      2.51 o 
   8   1   0       44.05       44.75      1.20 o 
  -7   2   0        0.31        0.61      0.17 o 
  -6   2   0      259.72      256.60      1.93 o 
  -5   2   0        3.45        4.12      0.33 o 
  -4   2   0       37.13       36.97      1.97 o 
  -3   2   0      425.23      423.98      1.87 o 
  -2   2   0     1362.66     1118.55     29.92 o 
  -1   2   0      845.92      686.13     37.47 o 
   0   2   0       23.80       30.05      0.54 o 
   1   2   0     1981.13     1723.59      3.91 o 
   2   2   0        7.40        5.50      0.18 o 
   3   2   0        7.11        8.11      0.40 o 
   4   2   0       19.86       15.04      0.61 o 
   5   2   0       11.97       13.58      0.40 o 
   6   2   0      684.91      710.03     17.02 o 
   7   2   0      187.48      183.25      3.10 o 
   8   2   0       24.98       27.09      0.81 o 
  -7   3   0        0.76        1.19      0.19 o 
  -6   3   0      166.41      163.56      2.24 o 
  -5   3   0      121.48      113.38      6.56 o 
  -4   3   0        7.49        8.38      0.30 o 
  -3   3   0      335.48      346.01      2.85 o 
  -2   3   0       18.16       21.34      0.66 o 
  -1   3   0       19.04       23.23      0.63 o 
   0   3   0        7.14       12.11      0.43 o 
   1   3   0       57.58       62.09      0.72 o 
   2   3   0       36.10       28.26      1.71 o 
   3   3   0       39.05       36.59      0.96 o 
   4   3   0       44.87       41.47      1.15 o 
   5   3   0      337.97      326.69      3.40 o 
   6   3   0       77.85       77.79      2.18 o 
   7   3   0      463.03      470.37      4.43 o 
  -7   4   0      130.03      128.88      1.45 o 
  -6   4   0        0.06        0.28      0.16 o 
  -5   4   0        0.72        0.71      0.19 o 
  -4   4   0      124.08      119.31      3.40 o 
  -3   4   0       38.16       33.57      1.00 o 
  -2   4   0     1100.00     1103.78      5.51 o 
  -1   4   0       53.57       61.02      1.19 o 
   0   4   0      904.77      859.71      4.19 o 
   1   4   0       13.17       12.03      0.49 o 
   2   4   0        5.43        8.79      0.51 o 
   3   4   0      402.38      408.37      2.11 o 
   4   4   0      194.34      205.62      2.97 o 
   5   4   0       12.18       12.11      0.69 o 
   6   4   0        9.23        9.19      0.69 o 
   7   4   0      253.53      253.09      2.49 o 
  -6   5   0       33.89       34.49      0.83 o 
  -5   5   0       42.95       39.61      1.07 o 
  -4   5   0      286.65      282.92      2.97 o 
  -3   5   0       79.82       75.78      1.06 o 
  -2   5   0        3.01        2.78      0.25 o 
  -1   5   0      159.25      160.44      5.28 o 
   0   5   0       31.71       30.68      0.66 o 
   1   5   0      295.63      305.29      1.99 o 
   2   5   0       21.67       21.69      0.62 o 
   3   5   0      310.93      314.95      3.62 o 
   4   5   0      187.25      187.20      2.15 o 
   5   5   0       93.23       92.31      1.60 o 
   6   5   0      216.25      220.67      2.53 o 
  -5   6   0       11.75        8.58      0.38 o 
  -4   6   0        7.23       10.00      0.47 o 
  -3   6   0      355.23      369.36      2.99 o 
  -2   6   0      106.02      114.48      2.07 o 
  -1   6   0      382.87      392.26      2.76 o 
   0   6   0        1.16        1.66      0.29 o 
   1   6   0        0.86        0.87      0.16 o 
   2   6   0      227.36      228.22      1.67 o 
   3   6   0        1.93        2.80      0.64 o 
   4   6   0      237.46      236.87      2.11 o 
   5   6   0       56.50       58.87      0.88 o 
  -3   7   0      250.98      251.97      2.38 o 
  -2   7   0       11.44       11.92      0.61 o 
  -1   7   0      144.21      144.27      2.23 o 
   0   7   0       31.80       35.91      1.14 o 
   1   7   0      107.67      103.55      1.27 o 
   2   7   0      103.26      107.13      0.98 o 
   3   7   0       11.73       12.65      0.40 o 
   4   7   0       77.84       73.95      1.16 o 
  -2   8   0       45.51       45.98      0.80 o 
  -1   8   0        8.83        8.41      0.28 o 
   0   8   0      100.07       92.34      0.90 o 
  -3  -7   1       24.19       23.01      0.64 o 
  -2  -7   1      208.72      195.80      1.50 o 
  -1  -7   1       23.00       23.95      1.09 o 
   0  -7   1       55.02       55.98      1.37 o 
   1  -7   1      308.20      309.20      3.14 o 
   2  -7   1       93.56       94.55      1.60 o 
   3  -7   1       31.91       31.45      0.77 o 
  -5  -6   1        0.22        0.26      0.11 o 
  -4  -6   1       24.41       24.87      0.61 o 
  -3  -6   1       83.51       79.03      1.49 o 
  -2  -6   1      168.83      163.94      3.35 o 
  -1  -6   1       66.27       66.86      1.66 o 
   0  -6   1       12.50       14.07      0.78 o 
   1  -6   1      164.05      170.94      2.63 o 
   2  -6   1       17.72       17.70      0.82 o 
   3  -6   1       60.16       64.79      1.25 o 
   4  -6   1      297.89      305.38      2.57 o 
   5  -6   1        3.84        6.75      0.33 o 
  -6  -5   1       31.59       33.77      0.84 o 
  -5  -5   1       64.95       65.50      1.12 o 
  -4  -5   1      102.56       99.42      1.53 o 
  -3  -5   1      218.11      230.10      1.86 o 
  -2  -5   1        0.52        1.00      0.18 o 
  -1  -5   1      171.65      176.98      2.60 o 
   0  -5   1      324.94      326.91      6.93 o 
   1  -5   1        8.20        8.85      0.41 o 
   2  -5   1      207.50      211.07      1.66 o 
   3  -5   1        5.93        8.56      0.52 o 
   4  -5   1      375.78      371.98      3.42 o 
   5  -5   1        0.06        0.20      0.14 o 
   6  -5   1      202.77      203.97      1.96 o 
  -6  -4   1        4.87        5.69      0.52 o 
  -5  -4   1      167.87      165.01      2.13 o 
  -4  -4   1      315.27      329.82      2.97 o 
  -3  -4   1      271.73      286.01      1.94 o 
  -2  -4   1       23.36       24.09      0.91 o 
  -1  -4   1      234.36      271.75      2.25 o 
   0  -4   1       16.75       17.01      0.59 o 
   1  -4   1       17.69       17.61      0.67 o 
   2  -4   1      573.34      562.66      4.02 o 
   3  -4   1      373.30      387.51      3.17 o 
   4  -4   1      311.78      321.68      3.25 o 
   5  -4   1       19.41       27.41      0.98 o 
   6  -4   1       56.14       49.44      1.19 o 
   7  -4   1      150.89      145.08      1.53 o 
  -7  -3   1       19.07       20.89      0.84 o 
  -6  -3   1      100.79      103.06      2.45 o 
  -5  -3   1      248.05      244.31      2.75 o 
  -4  -3   1      247.37      232.40      1.68 o 
  -3  -3   1       86.15       92.41      1.66 o 
  -2  -3   1      687.46      654.20      3.99 o 
  -1  -3   1      266.35      273.15      1.49 o 
   0  -3   1      431.40      396.58      2.45 o 
   1  -3   1      132.98      134.32      1.57 o 
   2  -3   1      155.09      153.75      1.82 o 
   3  -3   1       39.00       33.62      0.93 o 
   4  -3   1       29.44       28.56      0.64 o 
   5  -3   1      412.68      340.26     11.38 o 
   6  -3   1        5.74        4.86      0.71 o 
   7  -3   1       10.62       12.13      0.53 o 
  -6  -2   1      450.54      479.71      7.50 o 
  -5  -2   1        1.03        1.34      0.18 o 
  -4  -2   1        0.74        1.84      0.20 o 
  -3  -2   1      494.95      520.84      3.46 o 
  -2  -2   1      510.18      526.51      3.07 o 
  -1  -2   1        3.37       10.96      2.47 o 
   0  -2   1       35.75       34.86      2.04 o 
   2  -2   1      558.09      493.91      2.18 o 
   3  -2   1     1230.15     1016.99      3.82 o 
   4  -2   1      172.23      145.47      1.75 o 
   5  -2   1       42.47       39.06      0.92 o 
   6  -2   1       11.70       13.09      0.52 o 
   7  -2   1        6.03        4.63      0.43 o 
  -8  -1   1       54.53       60.77      1.14 o 
  -7  -1   1       28.53       30.65      0.80 o 
  -6  -1   1      674.86      683.56      6.34 o 
  -5  -1   1       21.84       23.30      1.11 o 
  -4  -1   1      425.34      441.85      3.27 o 
  -3  -1   1       95.78       89.94      1.30 o 
  -2  -1   1        5.69        4.59      0.25 o 
  -1  -1   1       41.21       44.37      0.32 o 
   0  -1   1       12.98       18.66      0.35 o 
   1  -1   1      300.14      277.60      1.34 o 
   2  -1   1      173.53      172.55      1.30 o 
   3  -1   1      138.54      147.91      3.83 o 
   4  -1   1      360.23      333.05      2.72 o 
   5  -1   1        8.01        8.35      0.34 o 
   6  -1   1       37.38       35.93      0.70 o 
   7  -1   1      248.88      258.29      3.84 o 
   8  -1   1       32.08       38.72      1.18 o 
  -8   0   1       38.35       42.06      1.00 o 
  -7   0   1       42.56       44.47      1.04 o 
  -6   0   1      566.12      547.32      3.99 o 
  -5   0   1      849.15      832.04      9.22 o 
  -4   0   1        7.01        5.35      0.34 o 
  -3   0   1       12.34       10.83      0.42 o 
  -2   0   1       15.65       10.30      0.70 o 
  -1   0   1      140.27      136.27      1.01 o 
   2   0   1      473.55      407.06      1.34 o 
   3   0   1     1507.90     1331.52      7.07 o 
   4   0   1      151.10      171.68      1.16 o 
   5   0   1       54.12       52.89      3.40 o 
   6   0   1       28.85       29.75      0.91 o 
   7   0   1      183.39      193.52      3.43 o 
   8   0   1       22.36       25.79      0.63 o 
  -8   1   1        0.39        0.95      0.16 o 
  -7   1   1       48.32       46.52      1.06 o 
  -6   1   1       45.87       43.72      1.11 o 
  -5   1   1      422.44      375.16      2.57 o 
  -4   1   1       97.73       85.37      1.37 o 
  -3   1   1       63.34       69.66      0.68 o 
  -2   1   1      641.70      573.84     17.91 o 
  -1   1   1      651.37      543.23      1.77 o 
   0   1   1        0.77        2.06      0.18 o 
   1   1   1       85.45       78.18      0.56 o 
   2   1   1       35.57       38.01      0.32 o 
   3   1   1       43.08       35.96      0.48 o 
   4   1   1       10.88       10.88      0.50 o 
   5   1   1      196.23      200.10      4.50 o 
   6   1   1      173.03      166.52      2.08 o 
   7   1   1       38.16       35.57      1.44 o 
   8   1   1      268.96      264.89      3.14 o 
  -7   2   1       14.07       12.75      0.42 o 
  -6   2   1      107.84       99.02      1.20 o 
  -5   2   1      466.55      423.61      9.68 o 
  -4   2   1       95.69       79.09      1.45 o 
  -3   2   1      404.13      407.42      3.67 o 
  -2   2   1      198.97      186.86      1.55 o 
  -1   2   1     1012.98      853.30      3.05 o 
   2   2   1       58.92       74.54      1.13 o 
   3   2   1      270.06      264.89      2.06 o 
   4   2   1      315.60      298.27      2.46 o 
   5   2   1       49.52       48.51      1.05 o 
   6   2   1      273.38      263.04      4.01 o 
   7   2   1      164.13      159.70      2.93 o 
   8   2   1       66.49       66.23      1.41 o 
  -7   3   1        2.00        5.37      0.33 o 
  -6   3   1      398.59      376.39      2.62 o 
  -5   3   1        9.04        9.64      0.49 o 
  -4   3   1       25.97       23.04      0.63 o 
  -3   3   1      395.48      404.21      3.02 o 
  -2   3   1       32.50       29.02      0.75 o 
  -1   3   1        7.13       10.92      0.43 o 
   0   3   1       31.35       32.81      0.70 o 
   1   3   1       59.06       65.24      0.99 o 
   2   3   1       66.26       69.41      1.20 o 
   3   3   1        8.13       11.40      0.75 o 
   4   3   1      258.23      236.46      2.47 o 
   5   3   1       39.99       35.79      0.72 o 
   6   3   1        4.41        8.65      2.19 o 
   7   3   1      467.21      466.74      4.55 o 
  -7   4   1      407.67      431.54      2.55 o 
  -6   4   1       34.30       35.06      0.95 o 
  -5   4   1      243.06      239.03      2.73 o 
  -4   4   1        4.00        4.91      0.27 o 
  -3   4   1       25.90       19.56      0.41 o 
  -2   4   1      664.73      699.67      4.17 o 
  -1   4   1      511.50      513.41      3.36 o 
   0   4   1      799.62      780.96      4.01 o 
   1   4   1       94.97      107.01      1.47 o 
   2   4   1      517.74      590.62      3.57 o 
   3   4   1       68.77       59.64      1.29 o 
   4   4   1        0.91        1.78      0.16 o 
   5   4   1        9.45        8.68      0.38 o 
   6   4   1       56.13       58.42      1.29 o 
   7   4   1      408.67      408.92      3.38 o 
  -6   5   1       10.52       10.30      0.46 o 
  -5   5   1       54.12       54.99      1.21 o 
  -4   5   1      150.05      139.71      1.96 o 
  -3   5   1       55.34       59.97      0.90 o 
  -2   5   1      165.27      169.57      2.07 o 
  -1   5   1       12.25       13.18      1.06 o 
   0   5   1        3.03        2.87      0.21 o 
   1   5   1       20.81       16.85      0.47 o 
   2   5   1       13.85       15.31      0.35 o 
   3   5   1       34.09       31.00      0.64 o 
   4   5   1       56.54       60.37      0.95 o 
   5   5   1        4.20        4.73      0.28 o 
   6   5   1      179.84      190.19      1.87 o 
  -5   6   1        1.18        1.88      0.19 o 
  -4   6   1       12.36       12.12      0.53 o 
  -3   6   1      152.97      160.47      1.46 o 
  -2   6   1        0.23        1.02      0.22 o 
  -1   6   1      698.81      725.21      5.05 o 
   0   6   1        5.51        4.43      0.42 o 
   1   6   1      342.02      341.33      2.01 o 
   2   6   1       59.91       57.87      1.04 o 
   3   6   1       16.78       18.93      0.96 o 
   4   6   1      296.99      299.68      2.43 o 
   5   6   1       55.83       54.69      2.05 o 
  -4   7   1       80.18       75.97      1.01 o 
  -3   7   1      150.20      153.98      1.95 o 
  -2   7   1       88.30       89.64      1.69 o 
  -1   7   1        0.43        0.66      0.22 o 
   0   7   1      142.52      145.41      1.59 o 
   1   7   1        2.03        1.95      0.37 o 
   2   7   1      188.65      185.91      3.51 o 
   3   7   1        4.99        5.68      0.50 o 
   4   7   1       92.25       96.74      1.70 o 
  -2   8   1      287.63      285.94      2.21 o 
  -1   8   1        9.06        9.82      0.47 o 
   0   8   1      207.05      193.34      1.10 o 
   1   8   1        9.73        9.97      0.44 o 
   2   8   1       10.44        8.16      0.43 o 
  -2  -7   2      279.74      252.73      2.12 o 
  -1  -7   2        0.22        0.70      0.22 o 
   0  -7   2      173.58      165.43      2.09 o 
   1  -7   2      256.35      247.56      1.80 o 
   2  -7   2      124.32      118.68      1.59 o 
  -4  -6   2      297.74      275.75      2.51 o 
  -3  -6   2       14.80       13.94      0.68 o 
  -2  -6   2      100.37      100.39      2.22 o 
  -1  -6   2       19.36       17.84      0.85 o 
   0  -6   2       48.28       50.82      1.48 o 
   1  -6   2      135.05      134.29      2.33 o 
   2  -6   2      384.59      394.10      3.76 o 
   3  -6   2       34.27       39.38      0.69 o 
   4  -6   2      166.55      176.55      1.83 o 
   5  -6   2       31.89       32.70      0.63 o 
  -5  -5   2       35.17       35.50      1.03 o 
  -4  -5   2        1.74        2.10      0.35 o 
  -3  -5   2      221.23      218.76      3.17 o 
  -2  -5   2        1.57        1.55      0.31 o 
  -1  -5   2      340.47      320.37      3.76 o 
   0  -5   2      155.25      161.93      2.59 o 
   1  -5   2       17.21       16.12      0.52 o 
   2  -5   2      595.77      614.31      3.15 o 
   3  -5   2       41.04       42.04      1.13 o 
   4  -5   2       54.47       52.36      1.27 o 
   5  -5   2        8.40        9.61      0.51 o 
   6  -5   2      155.56      156.42      1.64 o 
  -6  -4   2      101.51      101.09      1.78 o 
  -5  -4   2       79.26       81.43      2.00 o 
  -4  -4   2       15.33       17.81      0.68 o 
  -3  -4   2        7.03        7.32      0.44 o 
  -2  -4   2      220.71      212.50      4.23 o 
  -1  -4   2      210.95      215.63      1.89 o 
   0  -4   2      138.35      158.74      3.91 o 
   1  -4   2       68.01       77.31      1.05 o 
   2  -4   2      149.18      155.76      1.71 o 
   3  -4   2      168.12      172.31      1.33 o 
   4  -4   2       22.23       24.53      0.93 o 
   5  -4   2      429.17      467.93      4.00 o 
   6  -4   2       19.19       15.53      0.66 o 
   7  -4   2      145.01      148.19      1.46 o 
  -7  -3   2        1.97        2.38      0.23 o 
  -6  -3   2      166.46      173.04      2.89 o 
  -5  -3   2       26.02       26.79      1.29 o 
  -4  -3   2      179.46      175.47      3.23 o 
  -3  -3   2       87.20       89.07      1.10 o 
  -2  -3   2      469.86      478.45      3.73 o 
  -1  -3   2       80.98       83.97      1.42 o 
   0  -3   2      165.09      177.63      5.20 o 
   1  -3   2      692.30      648.77      8.33 o 
   2  -3   2       15.62       16.23      0.61 o 
   3  -3   2      148.02      138.64      1.90 o 
   4  -3   2       78.59       88.00      1.19 o 
   5  -3   2      371.08      360.75      3.57 o 
   6  -3   2       16.90       21.63      0.85 o 
   7  -3   2      106.15      113.56      1.55 o 
  -7  -2   2       19.45       19.53      0.80 o 
  -6  -2   2      227.39      241.93      5.59 o 
  -5  -2   2      107.63      111.49      2.63 o 
  -4  -2   2      114.46      105.78      1.23 o 
  -3  -2   2      982.72     1018.28      5.39 o 
  -2  -2   2      294.00      319.94      2.68 o 
  -1  -2   2       82.32       91.89      0.69 o 
   0  -2   2      242.02      258.05      6.13 o 
   1  -2   2      130.34      128.46      1.35 o 
   2  -2   2      192.51      208.77      1.76 o 
   3  -2   2      663.78      573.76      3.25 o 
   4  -2   2      734.57      673.16      3.94 o 
   5  -2   2      171.37      159.06      1.74 o 
   6  -2   2       19.37       27.67      0.77 o 
   7  -2   2      112.26      104.52      1.28 o 
  -7  -1   2       41.40       41.60      0.84 o 
  -6  -1   2       12.66       12.65      0.61 o 
  -5  -1   2      183.51      180.93      3.26 o 
  -4  -1   2      253.44      258.79      2.14 o 
  -3  -1   2      458.70      480.96      3.40 o 
  -2  -1   2        3.03        4.78      0.30 o 
  -1  -1   2     1355.75     1351.57      4.08 o 
   1  -1   2      462.19      458.55      1.52 o 
   2  -1   2      411.71      409.07      2.33 o 
   3  -1   2       35.16       43.45      0.88 o 
   4  -1   2      110.17       93.78      1.48 o 
   5  -1   2        0.73        0.49      0.10 o 
   6  -1   2      370.28      327.55      2.42 o 
   7  -1   2        2.00        3.28      0.30 o 
   8  -1   2        0.07        0.31      0.18 o 
  -7   0   2       75.33       80.08      1.25 o 
  -6   0   2       52.09       60.81      4.35 o 
  -5   0   2      599.85      600.36      7.00 o 
  -4   0   2       40.15       45.15      1.10 o 
  -3   0   2       70.37       89.63      1.37 o 
  -2   0   2      777.37      852.74      3.66 o 
  -1   0   2      422.65      419.46      2.09 o 
   0   0   2        3.58        7.55      0.21 o 
   1   0   2      337.99      324.99      8.26 o 
   3   0   2     1184.73     1072.82      4.16 o 
   4   0   2      613.19      639.07      3.88 o 
   5   0   2      214.64      203.98      2.03 o 
   6   0   2        1.34        1.91      0.37 o 
   7   0   2       16.43       18.09      1.05 o 
   8   0   2       17.69       16.84      0.53 o 
  -7   1   2       50.19       55.51      1.04 o 
  -6   1   2      114.78      112.25      1.73 o 
  -5   1   2      685.78      645.95      3.18 o 
  -4   1   2        1.02        0.84      0.18 o 
  -3   1   2      343.84      377.96      2.94 o 
  -2   1   2      106.84      106.69      2.10 o 
  -1   1   2        0.90        0.87      0.08 o 
   0   1   2      150.47      158.02      1.00 o 
   1   1   2        3.47        2.80      0.16 o 
   2   1   2      278.80      249.19     12.43 o 
   3   1   2      128.82      138.34      3.08 o 
   4   1   2      243.89      259.56      2.43 o 
   5   1   2      233.93      256.38      2.85 o 
   6   1   2       59.21       60.27      2.81 o 
   7   1   2        0.56        0.58      0.27 o 
   8   1   2      222.18      230.32      1.95 o 
  -7   2   2        5.50        6.14      0.27 o 
  -6   2   2       27.66       28.00      0.83 o 
  -5   2   2     1086.41      958.24      3.56 o 
  -4   2   2      684.10      649.16      4.46 o 
  -3   2   2       70.10       64.28      1.40 o 
  -2   2   2        4.29        2.37      0.18 o 
  -1   2   2       37.04       29.15      0.56 o 
   0   2   2      403.91      422.02     10.55 o 
   2   2   2       67.38       52.42      0.56 o 
   3   2   2      164.67      156.52      1.12 o 
   4   2   2     1027.66     1013.98      4.96 o 
   5   2   2       12.09       16.65      0.56 o 
   6   2   2       45.61       43.01      1.08 o 
   7   2   2       52.04       49.38      1.60 o 
   8   2   2       71.98       78.77      1.48 o 
  -7   3   2        2.50        2.89      0.23 o 
  -6   3   2       33.67       31.28      0.62 o 
  -5   3   2       66.11       58.11      1.13 o 
  -4   3   2      159.05      154.85      1.51 o 
  -3   3   2      110.23      101.64      1.43 o 
  -2   3   2      270.54      282.26      2.25 o 
  -1   3   2      121.36      119.70      1.40 o 
   0   3   2      407.77      441.70      2.67 o 
   1   3   2      139.23      144.59      1.51 o 
   2   3   2       76.88       72.82      1.15 o 
   3   3   2        0.73        1.76      0.15 o 
   4   3   2       55.40       47.03      1.00 o 
   5   3   2       48.87       48.33      0.82 o 
   6   3   2       50.99       51.19      1.06 o 
   7   3   2      160.20      157.74      1.49 o 
   8   3   2       75.63       73.16      0.81 o 
  -7   4   2      266.01      297.10      1.91 o 
  -6   4   2       75.68       70.41      1.31 o 
  -5   4   2       65.84       60.55      1.38 o 
  -4   4   2      471.64      459.49      2.84 o 
  -3   4   2        3.67        3.02      0.21 o 
  -2   4   2      357.85      354.37      2.91 o 
  -1   4   2       14.99       15.98      0.61 o 
   0   4   2      299.23      294.39      2.56 o 
   1   4   2     1596.10     1501.15      5.63 o 
   3   4   2       24.21       21.94      0.76 o 
   4   4   2       41.53       45.90      0.77 o 
   5   4   2      219.17      219.46      2.05 o 
   6   4   2        0.19        0.63      0.26 o 
   7   4   2      236.62      235.05      1.66 o 
  -6   5   2       12.94       11.02      0.44 o 
  -5   5   2      276.97      252.47      2.48 o 
  -4   5   2       42.72       41.11      1.07 o 
  -3   5   2        0.44        0.69      0.12 o 
  -2   5   2      254.21      266.91      1.63 o 
  -1   5   2       58.44       56.98      0.74 o 
   0   5   2       11.16       13.88      0.64 o 
   1   5   2       21.47       19.92      0.74 o 
   2   5   2       57.67       61.35      0.77 o 
   3   5   2       66.83       68.72      1.19 o 
   4   5   2        9.20        8.92      0.46 o 
   5   5   2       78.52       81.81      1.57 o 
   6   5   2       63.85       61.08      2.54 o 
  -5   6   2       95.51       98.12      1.24 o 
  -4   6   2      136.00      139.34      1.74 o 
  -3   6   2       28.71       31.19      1.92 o 
  -2   6   2        0.04        0.51      0.18 o 
  -1   6   2      577.82      604.41      4.48 o 
   0   6   2       69.66       70.15      1.80 o 
   1   6   2      363.72      366.70      3.45 o 
   2   6   2      109.87      116.15      1.43 o 
   3   6   2      115.03      119.06      1.89 o 
   4   6   2       57.60       59.39      1.13 o 
   5   6   2        0.02        1.79      0.36 o 
  -4   7   2        2.66        2.71      0.21 o 
  -3   7   2       93.45       98.28      1.50 o 
  -2   7   2       93.89       96.17      1.73 o 
  -1   7   2       32.45       33.78      1.08 o 
   0   7   2       38.57       41.27      0.91 o 
   1   7   2        5.97        6.48      0.28 o 
   2   7   2       25.28       27.80      0.67 o 
   3   7   2        0.62        1.36      0.31 o 
   4   7   2        8.77       11.14      0.66 o 
   5   7   2       56.04       58.51      1.18 o 
  -2   8   2      123.78      124.47      1.05 o 
  -1   8   2       24.97       25.31      0.54 o 
   0   8   2      366.90      362.59      3.84 o 
   1   8   2       46.80       42.45      1.05 o 
   2   8   2       92.62       88.10      1.55 o 
   3   8   2       62.90       61.18      1.17 o 
  -1  -7   3      103.47       95.96      1.17 o 
   0  -7   3      174.63      164.97      1.77 o 
   1  -7   3      200.69      201.03      1.94 o 
   2  -7   3       26.58       26.82      0.64 o 
  -3  -6   3       77.71       70.45      1.27 o 
  -2  -6   3        2.49        2.14      0.29 o 
  -1  -6   3      251.77      251.51      3.00 o 
   0  -6   3       16.24       17.11      0.81 o 
   1  -6   3       97.27       95.36      1.87 o 
   2  -6   3       97.64      100.46      1.76 o 
   3  -6   3        5.32        6.36      0.34 o 
   4  -6   3       87.53       83.01      1.08 o 
  -5  -5   3      102.69      103.83      1.32 o 
  -4  -5   3       32.93       29.53      0.99 o 
  -3  -5   3      271.47      269.70      3.33 o 
  -2  -5   3        3.11        4.04      0.48 o 
  -1  -5   3      456.56      440.36      4.48 o 
   0  -5   3       36.83       37.31      1.32 o 
   1  -5   3      149.54      152.17      1.56 o 
   2  -5   3      593.13      593.47      4.56 o 
   3  -5   3      103.61      104.94      1.29 o 
   4  -5   3       45.25       49.66      1.21 o 
   5  -5   3       66.34       76.13      1.34 o 
   6  -5   3      167.58      174.07      1.50 o 
  -5  -4   3       75.42       78.32      1.69 o 
  -4  -4   3       17.92       16.70      0.93 o 
  -3  -4   3      272.10      272.64      3.74 o 
  -2  -4   3      141.74      134.85      2.60 o 
  -1  -4   3       65.47       69.54      1.75 o 
   0  -4   3       33.28       48.66      1.40 o 
   1  -4   3       14.05       14.09      0.65 o 
   2  -4   3      233.50      235.12      1.61 o 
   3  -4   3      321.70      328.57      3.33 o 
   4  -4   3       33.92       38.05      1.17 o 
   5  -4   3      261.55      280.41      3.06 o 
   6  -4   3        3.63        4.43      0.35 o 
  -6  -3   3        6.52        7.06      0.49 o 
  -5  -3   3       15.94       16.29      0.93 o 
  -4  -3   3       57.05       55.62      1.79 o 
  -3  -3   3       13.76       17.60      0.62 o 
  -2  -3   3      317.24      314.85      2.42 o 
  -1  -3   3       22.95       24.97      0.83 o 
   0  -3   3      386.09      388.42      8.04 o 
   1  -3   3      426.57      404.62      4.59 o 
   2  -3   3       14.71       17.45      0.68 o 
   3  -3   3      779.23      738.24      4.42 o 
   4  -3   3        0.70        0.81      0.27 o 
   5  -3   3       51.32       48.96      1.34 o 
   6  -3   3       45.13       49.16      1.25 o 
   7  -3   3      106.63      105.72      1.40 o 
  -6  -2   3      100.20      101.92      1.63 o 
  -5  -2   3       54.14       50.62      1.73 o 
  -4  -2   3      116.37      117.34      2.55 o 
  -3  -2   3       85.53       97.48      1.55 o 
  -2  -2   3       21.08       25.76      0.85 o 
  -1  -2   3      359.22      375.26      2.87 o 
   0  -2   3      221.92      252.36      6.78 o 
   1  -2   3      494.75      558.72      3.38 o 
   2  -2   3      140.40      156.92      1.80 o 
   3  -2   3       36.99       34.97      0.89 o 
   4  -2   3      335.76      334.58      2.47 o 
   5  -2   3        0.82        2.43      1.48 o 
   6  -2   3      380.41      405.60      2.89 o 
   7  -2   3      110.72      107.57      1.49 o 
   8  -2   3      102.01      103.15      1.08 o 
  -7  -1   3       21.48       20.14      0.46 o 
  -6  -1   3       22.95       24.65      1.06 o 
  -5  -1   3      323.00      311.04      4.29 o 
  -4  -1   3        6.24        6.42      0.31 o 
  -3  -1   3      344.40      368.07      3.31 o 
  -2  -1   3       34.52       48.67      1.05 o 
  -1  -1   3      760.97      823.87      3.67 o 
   0  -1   3      423.71      430.76      2.21 o 
   1  -1   3       72.07       82.94      3.96 o 
   2  -1   3      812.78      759.84      3.70 o 
   3  -1   3       93.65       95.34      1.42 o 
   4  -1   3       52.24       50.35      1.16 o 
   5  -1   3      180.25      187.26      1.63 o 
   6  -1   3      271.04      248.59      1.79 o 
   7  -1   3       48.31       57.12      1.09 o 
   8  -1   3       18.95       19.11      0.48 o 
  -7   0   3      126.34      137.33      2.57 o 
  -6   0   3        0.13        0.85      0.57 o 
  -5   0   3      238.68      242.92      3.62 o 
  -4   0   3      342.94      352.17      2.28 o 
  -3   0   3       22.60       14.87      0.62 o 
  -2   0   3     2097.53     2085.53      6.36 o 
  -1   0   3      258.37      264.51      1.93 o 
   0   0   3      254.11      264.44      1.52 o 
   1   0   3       49.62       62.61      0.44 o 
   2   0   3      266.34      256.99      1.98 o 
   3   0   3      500.58      487.06      3.01 o 
   4   0   3      368.28      365.40      3.03 o 
   5   0   3      759.82      747.34      7.25 o 
   6   0   3       47.33       47.08      1.66 o 
   7   0   3        7.99       10.72      0.53 o 
   8   0   3      131.25      124.33      2.15 o 
  -7   1   3       44.90       48.67      1.25 o 
  -6   1   3       96.41      100.47      2.58 o 
  -5   1   3        2.36        2.28      0.35 o 
  -4   1   3      236.54      231.44      1.85 o 
  -3   1   3      171.46      174.51      2.16 o 
  -2   1   3      524.69      522.26      3.41 o 
  -1   1   3      132.45      132.18      0.77 o 
   0   1   3      860.46      787.05      2.61 o 
   1   1   3     1575.89     1522.85      4.09 o 
   2   1   3       35.86       32.94      0.65 o 
   3   1   3      212.41      213.29      1.97 o 
   4   1   3        3.51        3.38      0.30 o 
   5   1   3       90.50       83.36      1.61 o 
   6   1   3       23.74       21.97      1.11 o 
   7   1   3      227.63      210.16      3.39 o 
   8   1   3        9.09       10.77      0.42 o 
  -7   2   3       47.64       43.37      0.75 o 
  -6   2   3       91.94       92.15      2.07 o 
  -5   2   3      242.51      245.41      3.67 o 
  -4   2   3      570.61      540.89      3.73 o 
  -3   2   3       90.17       91.98      1.69 o 
  -2   2   3      144.84      181.24      5.48 o 
  -1   2   3      605.51      599.74      2.59 o 
   0   2   3      154.44      191.93      3.77 o 
   1   2   3        2.42        1.37      0.09 o 
   2   2   3      420.92      402.06      9.72 o 
   3   2   3      498.31      479.36      2.84 o 
   4   2   3     1001.63     1010.50      4.91 o 
   5   2   3      142.30      162.45      3.89 o 
   6   2   3      146.86      132.55      1.57 o 
   7   2   3        8.18        8.54      0.38 o 
   8   2   3        8.36        9.79      0.37 o 
  -7   3   3       33.66       34.19      0.63 o 
  -6   3   3       19.95       21.79      0.59 o 
  -5   3   3      197.05      191.66      4.76 o 
  -4   3   3      493.40      477.24      3.95 o 
  -3   3   3       41.32       40.16      1.32 o 
  -2   3   3      145.24      170.54      1.79 o 
  -1   3   3      192.14      186.30      1.84 o 
   0   3   3       34.08       33.25      0.76 o 
   1   3   3       52.89       67.48      1.24 o 
   2   3   3       10.92        9.61      0.27 o 
   3   3   3      159.03      166.37      1.28 o 
   4   3   3       47.35       54.31      1.14 o 
   5   3   3      252.64      245.19      1.90 o 
   6   3   3       71.98       75.68      1.05 o 
   7   3   3       67.23       67.93      0.99 o 
   8   3   3       36.52       34.64      0.79 o 
  -6   4   3        5.38        6.01      0.37 o 
  -5   4   3        1.61        1.77      0.24 o 
  -4   4   3     1330.04     1222.13      6.02 o 
  -3   4   3      288.33      292.31      2.88 o 
  -2   4   3      121.34      128.70      1.80 o 
  -1   4   3        2.59        6.18      0.40 o 
   0   4   3       37.05       34.43      0.88 o 
   1   4   3      474.43      546.27      3.71 o 
   2   4   3     1491.84     1465.86      6.20 o 
   3   4   3      116.50      105.00      1.76 o 
   4   4   3       14.20       14.49      0.43 o 
   5   4   3      490.98      472.25      2.61 o 
   6   4   3        0.85        1.30      0.20 o 
   7   4   3       16.77       18.08      0.75 o 
  -6   5   3        9.64        7.71      0.33 o 
  -5   5   3       11.16       10.88      0.51 o 
  -4   5   3       48.17       44.78      0.85 o 
  -3   5   3       14.64       16.89      0.80 o 
  -2   5   3       44.99       44.66      0.84 o 
  -1   5   3      263.51      274.25      2.88 o 
   0   5   3        2.05        1.53      0.23 o 
   1   5   3      177.02      188.45      2.43 o 
   2   5   3      170.07      175.82      1.29 o 
   3   5   3       88.10       89.15      1.03 o 
   4   5   3       14.15       14.85      0.54 o 
   5   5   3       28.79       30.20      0.82 o 
   6   5   3       73.21       72.53      1.15 o 
   7   5   3        1.14        1.60      0.17 o 
  -5   6   3      145.87      135.46      1.34 o 
  -4   6   3       20.71       18.76      0.59 o 
  -3   6   3      336.79      340.39      3.08 o 
  -2   6   3        9.20       10.61      0.59 o 
  -1   6   3      260.71      267.03      2.98 o 
   0   6   3        1.54        1.69      0.19 o 
   1   6   3      102.84       97.69      1.25 o 
   2   6   3     1076.24     1059.20      4.49 o 
   3   6   3     1239.17     1224.75      4.03 o 
   4   6   3       79.19       82.39      1.32 o 
   5   6   3        0.04        0.22      0.14 o 
   6   6   3      110.13      109.05      1.85 o 
  -3   7   3       46.23       46.46      0.99 o 
  -2   7   3       24.35       26.34      0.90 o 
  -1   7   3       88.53       90.75      1.74 o 
   0   7   3       52.50       55.72      1.38 o 
   1   7   3       18.75       20.12      0.47 o 
   2   7   3        8.29        9.63      0.67 o 
   3   7   3       61.82       62.43      1.65 o 
   4   7   3       30.17       31.27      1.11 o 
   5   7   3       22.46       23.44      0.80 o 
  -2   8   3       32.01       34.02      0.79 o 
  -1   8   3       24.63       26.32      0.55 o 
   0   8   3      362.06      362.92      4.87 o 
   1   8   3        1.03        0.95      0.24 o 
   2   8   3      142.01      141.05      2.01 o 
   3   8   3       87.93       88.77      1.51 o 
   4   8   3       18.61       16.29      0.52 o 
  -2  -6   4        0.48        1.01      0.17 o 
  -1  -6   4      205.01      201.67      2.23 o 
   0  -6   4        3.99        3.75      0.36 o 
   1  -6   4       46.03       46.35      1.14 o 
   2  -6   4       33.99       33.83      0.89 o 
   3  -6   4       62.85       55.59      3.42 o 
  -4  -5   4       21.21       20.14      0.60 o 
  -3  -5   4       31.22       31.37      0.97 o 
  -2  -5   4       91.65       89.83      1.82 o 
  -1  -5   4       28.71       26.91      1.11 o 
   0  -5   4      222.26      211.45      3.00 o 
   1  -5   4      126.40      122.64      1.38 o 
   2  -5   4      436.26      419.78      3.38 o 
   3  -5   4        0.08        0.21      0.14 o 
   4  -5   4      383.52      373.67      2.98 o 
   5  -5   4      159.39      166.75      1.69 o 
  -5  -4   4       57.89       60.11      1.08 o 
  -4  -4   4       31.16       28.29      1.13 o 
  -3  -4   4      778.28      783.56      5.89 o 
  -2  -4   4       21.21       22.31      1.11 o 
  -1  -4   4       22.62       21.90      1.07 o 
   0  -4   4      370.68      372.52      7.51 o 
   1  -4   4        0.39        0.25      0.11 o 
   2  -4   4      124.73      123.51      2.27 o 
   3  -4   4       95.23       98.98      1.89 o 
   4  -4   4       27.24       32.78      1.09 o 
   5  -4   4      143.80      153.57      2.17 o 
   6  -4   4        0.09        0.87      0.16 o 
  -5  -3   4        1.67        1.63      0.28 o 
  -4  -3   4      181.35      181.52      2.08 o 
  -3  -3   4      174.69      173.92      2.97 o 
  -2  -3   4      392.61      382.84      4.53 o 
  -1  -3   4       61.44       64.76      0.89 o 
   0  -3   4      623.91      603.93      3.15 o 
   1  -3   4      183.59      185.22      1.72 o 
   2  -3   4       70.56       71.69      0.86 o 
   3  -3   4     1080.18     1043.50      5.20 o 
   4  -3   4       57.40       51.89      1.39 o 
   5  -3   4       26.38       27.45      1.00 o 
   6  -3   4      122.95      138.37      2.00 o 
   7  -3   4      102.67      105.13      1.22 o 
  -6  -2   4      153.32      142.59      1.18 o 
  -5  -2   4      143.10      139.83      2.57 o 
  -4  -2   4      110.68      119.54      1.78 o 
  -3  -2   4       68.61       66.61      1.65 o 
  -2  -2   4      133.65      133.54      1.66 o 
  -1  -2   4      377.28      389.63      3.22 o 
   0  -2   4       22.17       26.64      0.71 o 
   1  -2   4       28.07       18.95      0.72 o 
   2  -2   4        1.45        2.87      0.29 o 
   3  -2   4      293.06      279.84      4.55 o 
   4  -2   4      160.31      150.39      3.01 o 
   5  -2   4       53.60       55.89      1.38 o 
   6  -2   4      297.20      304.08      3.03 o 
   7  -2   4        7.04        7.09      0.36 o 
  -6  -1   4       54.47       58.90      1.99 o 
  -5  -1   4       34.62       34.91      0.83 o 
  -4  -1   4       57.67       58.12      1.21 o 
  -3  -1   4       56.78       54.36      2.13 o 
  -2  -1   4       61.92       66.97      1.33 o 
  -1  -1   4      262.55      279.95      2.38 o 
   0  -1   4      135.62      148.66      1.49 o 
   1  -1   4      212.11      235.74      2.36 o 
   2  -1   4      546.18      495.08      3.40 o 
   3  -1   4      175.96      184.25      2.22 o 
   4  -1   4      600.06      570.08      4.24 o 
   5  -1   4       25.19       28.04      0.69 o 
   6  -1   4       22.23       19.99      0.50 o 
   7  -1   4       85.98       86.29      1.58 o 
   8  -1   4       37.37       33.96      0.63 o 
  -6   0   4       81.68       91.10      2.01 o 
  -5   0   4      159.34      154.09      2.22 o 
  -4   0   4        4.29        4.04      0.44 o 
  -3   0   4       75.50       71.87      1.12 o 
  -2   0   4      189.11      198.10      2.17 o 
  -1   0   4      179.27      186.73      1.82 o 
   0   0   4      293.35      305.82      1.91 o 
   1   0   4      245.85      298.03      2.42 o 
   2   0   4      682.61      757.06      3.88 o 
   3   0   4      140.31      161.56      1.96 o 
   5   0   4      404.23      416.29      3.14 o 
   6   0   4       43.42       45.61      1.30 o 
   7   0   4      213.14      232.83      7.62 o 
   8   0   4      213.82      198.26      2.06 o 
  -7   1   4       93.31       96.87      1.36 o 
  -6   1   4       63.51       66.95      1.74 o 
  -5   1   4      101.33      102.61      1.76 o 
  -4   1   4      414.86      387.70      3.88 o 
  -3   1   4        3.01        3.86      0.87 o 
  -2   1   4      430.57      426.41      3.26 o 
  -1   1   4        4.04        1.28      0.18 o 
   0   1   4      645.72      650.65      3.06 o 
   1   1   4      762.27      780.34     17.37 o 
   2   1   4        3.75        4.13      0.27 o 
   3   1   4      540.87      514.12      3.21 o 
   4   1   4      144.45      150.61      1.99 o 
   5   1   4        9.18        8.75      1.09 o 
   6   1   4      251.55      248.20      9.67 o 
   7   1   4      132.40      124.77      1.39 o 
   8   1   4       53.74       57.93      0.98 o 
  -6   2   4      123.45      129.77      2.23 o 
  -5   2   4       20.37       30.57      5.06 o 
  -4   2   4      146.74      142.44      1.55 o 
  -3   2   4      580.65      598.05      3.46 o 
  -2   2   4       53.19       73.26      1.50 o 
  -1   2   4     2086.04     2015.87     25.22 o 
   0   2   4       15.69       21.71      0.84 o 
   1   2   4       84.72       94.71      0.82 o 
   2   2   4        8.87        7.20      0.25 o 
   3   2   4      109.84      105.16      1.42 o 
   4   2   4      456.00      448.59      3.30 o 
   5   2   4       96.77       99.43      1.74 o 
   6   2   4      499.99      481.83      4.78 o 
   7   2   4        3.82        3.57      0.21 o 
   8   2   4        0.56        1.05      0.20 o 
  -6   3   4       14.62       14.60      0.65 o 
  -5   3   4      134.73      130.49      1.46 o 
  -4   3   4        0.95        1.60      0.19 o 
  -3   3   4      207.66      203.33      2.54 o 
  -2   3   4       43.59       49.79      1.47 o 
  -1   3   4      237.67      267.14      2.30 o 
   0   3   4      282.68      270.75      2.32 o 
   1   3   4      122.17      120.51      1.75 o 
   2   3   4      657.25      657.66      9.84 o 
   3   3   4       17.44       20.42      0.48 o 
   4   3   4       57.83       57.88      1.53 o 
   5   3   4       47.61       49.31      0.84 o 
   6   3   4       51.29       50.60      2.71 o 
   7   3   4       60.24       60.80      2.32 o 
   8   3   4       91.70       89.50      1.25 o 
  -6   4   4       12.86       10.99      0.44 o 
  -5   4   4       60.47       63.21      1.24 o 
  -4   4   4      472.45      464.65      3.75 o 
  -3   4   4      411.16      424.03      7.39 o 
  -2   4   4      121.06      127.73      1.90 o 
  -1   4   4      104.83      119.52      1.75 o 
   0   4   4      329.39      355.13      3.14 o 
   1   4   4        9.91       14.42      0.63 o 
   2   4   4        9.12        7.79      0.50 o 
   3   4   4      294.37      291.22      2.87 o 
   4   4   4       71.54       67.15      1.19 o 
   5   4   4      612.01      602.22      3.35 o 
   6   4   4       12.06       14.48      0.76 o 
   7   4   4       61.40       63.95      0.84 o 
  -5   5   4        0.67        0.68      0.14 o 
  -4   5   4      207.16      209.90      2.24 o 
  -3   5   4      201.10      204.96      2.61 o 
  -2   5   4       82.36       80.39      1.62 o 
  -1   5   4        6.64        7.79      0.35 o 
   0   5   4       80.81       81.47      2.80 o 
   1   5   4       60.48       60.15      0.95 o 
   2   5   4       65.47       68.95      1.10 o 
   3   5   4        3.28        3.24      0.21 o 
   4   5   4       91.01       90.92      1.10 o 
   5   5   4       44.45       45.99      0.81 o 
   6   5   4      168.10      171.16      1.72 o 
   7   5   4       10.08        9.78      0.41 o 
  -4   6   4       18.39       17.49      0.51 o 
  -3   6   4     1112.75     1086.63      3.93 o 
  -2   6   4       59.66       64.00      1.04 o 
  -1   6   4      100.31       98.36      1.83 o 
   0   6   4       22.64       28.75      0.98 o 
   1   6   4       11.30       15.10      0.67 o 
   2   6   4      479.17      492.69      3.28 o 
   3   6   4      578.45      591.41      2.73 o 
   4   6   4       84.94       88.58      1.08 o 
   5   6   4        1.89        2.09      0.22 o 
   6   6   4      213.50      207.05      1.74 o 
  -3   7   4       20.59       20.51      0.63 o 
  -2   7   4        1.54        1.69      0.24 o 
  -1   7   4       11.26       10.41      0.58 o 
   0   7   4      181.14      189.29      2.45 o 
   1   7   4       13.39       13.55      0.49 o 
   2   7   4       72.35       70.99      1.04 o 
   3   7   4      205.07      197.66      2.92 o 
   4   7   4       49.99       47.31      1.32 o 
   5   7   4       32.61       32.68      0.92 o 
  -2   8   4      190.17      188.32      1.73 o 
  -1   8   4       37.21       38.36      0.90 o 
   0   8   4      158.13      157.64      1.10 o 
   1   8   4       14.95       15.67      0.70 o 
   2   8   4       13.72       15.45      0.70 o 
   3   8   4      725.53      639.42      3.97 o 
   4   8   4      379.38      326.72      2.31 o 
   0  -6   5       88.35       85.93      1.11 o 
  -2  -5   5       20.94       17.85      0.65 o 
  -1  -5   5        1.98        3.18      0.33 o 
   0  -5   5      190.71      187.81      2.61 o 
   1  -5   5      151.15      151.67      1.41 o 
   2  -5   5       76.15       76.23      1.16 o 
   3  -5   5       17.08       16.95      0.61 o 
   4  -5   5      219.37      213.76      1.91 o 
  -4  -4   5        0.09        1.12      0.16 o 
  -3  -4   5      299.85      295.26      3.01 o 
  -2  -4   5       64.48       70.41      1.64 o 
  -1  -4   5       14.19       14.13      0.85 o 
   0  -4   5      295.60      287.01      5.01 o 
   1  -4   5       18.36       20.44      0.62 o 
   2  -4   5       35.77       35.81      0.80 o 
   3  -4   5       90.14       87.47      1.72 o 
   4  -4   5       27.63       24.04      0.86 o 
   5  -4   5        6.19        4.48      0.29 o 
   6  -4   5        0.10        0.15      0.08 o 
  -4  -3   5       68.41       71.01      1.87 o 
  -3  -3   5      100.54      114.40      2.20 o 
  -2  -3   5       39.33       43.97      1.46 o 
  -1  -3   5      169.76      167.40      6.89 o 
   0  -3   5        7.08        7.86      0.41 o 
   1  -3   5      345.88      319.71      2.45 o 
   2  -3   5       30.64       29.49      0.73 o 
   3  -3   5      599.95      549.32      4.61 o 
   4  -3   5       44.74       55.78      1.46 o 
   5  -3   5      273.10      265.02      2.98 o 
   6  -3   5      317.84      336.41      2.76 o 
   7  -3   5      145.44      155.05      1.33 o 
  -5  -2   5       21.01       18.78      0.42 o 
  -4  -2   5       78.74       85.58      1.34 o 
  -3  -2   5      142.15      132.92      2.47 o 
  -2  -2   5      889.13      902.48      8.16 o 
  -1  -2   5        0.81        1.11      0.20 o 
   0  -2   5       99.02       95.10      1.14 o 
   1  -2   5      423.81      410.49      2.10 o 
   2  -2   5       32.38       30.05      0.70 o 
   3  -2   5      121.45      107.90      3.10 o 
   4  -2   5       93.51       91.60      1.85 o 
   5  -2   5       70.29       79.55      1.69 o 
   6  -2   5      146.38      151.82      2.03 o 
   7  -2   5       19.94       21.00      0.68 o 
  -6  -1   5      113.30      119.08      1.44 o 
  -5  -1   5      156.48      166.64      2.03 o 
  -4  -1   5       49.40       46.39      1.48 o 
  -3  -1   5      194.18      188.70      3.27 o 
  -2  -1   5      449.99      456.57      3.29 o 
  -1  -1   5      450.62      463.30      2.62 o 
   0  -1   5      242.51      255.40      2.91 o 
   1  -1   5      648.08      643.00      4.47 o 
   2  -1   5      480.10      465.19      3.71 o 
   3  -1   5        0.12        0.53      0.48 o 
   4  -1   5     1310.82     1159.34      3.60 o 
   5  -1   5       14.03       10.94      0.55 o 
   6  -1   5        3.85        3.66      0.30 o 
   7  -1   5      141.97      154.89      2.02 o 
  -6   0   5        6.16        6.96      0.45 o 
  -5   0   5      215.36      213.56      2.48 o 
  -4   0   5       91.81       78.86      1.85 o 
  -3   0   5       98.51      117.30      4.57 o 
  -2   0   5      121.90      118.77      1.45 o 
  -1   0   5        5.09        4.64      0.33 o 
   0   0   5      536.27      567.08      3.00 o 
   1   0   5        0.26        0.27      0.13 o 
   2   0   5        2.20        0.95      0.18 o 
   3   0   5       37.65       42.39      1.11 o 
   4   0   5      171.11      172.32      1.74 o 
   5   0   5       50.44       53.18      1.03 o 
   6   0   5       85.13       86.15      1.97 o 
   7   0   5      209.82      214.36      6.84 o 
  -6   1   5       46.07       44.26      1.18 o 
  -5   1   5       16.50       21.84      0.80 o 
  -4   1   5       64.39       57.82      1.49 o 
  -3   1   5      126.70      129.17      1.54 o 
  -2   1   5       27.86       26.93      0.66 o 
  -1   1   5       91.03       92.00      1.45 o 
   0   1   5      144.45      157.59      1.99 o 
   1   1   5      250.40      268.79      2.40 o 
   2   1   5       54.40       63.83      1.18 o 
   3   1   5      417.43      398.49      3.16 o 
   4   1   5      341.59      346.87      2.42 o 
   5   1   5      278.79      288.47      9.90 o 
   6   1   5       79.65       78.44      1.21 o 
   7   1   5        1.42        1.43      0.34 o 
   8   1   5       91.55       88.13      1.39 o 
  -6   2   5      142.11      155.17      2.02 o 
  -5   2   5       28.38       31.29      0.74 o 
  -4   2   5      148.70      138.39      2.22 o 
  -3   2   5       13.39       14.60      0.52 o 
  -2   2   5       19.10       17.09      0.77 o 
  -1   2   5      244.95      253.71      2.64 o 
   0   2   5      223.96      250.45      2.03 o 
   1   2   5      227.93      238.33      1.38 o 
   2   2   5      110.52      134.53      1.61 o 
   3   2   5      330.82      351.66      2.75 o 
   4   2   5      145.14      144.48      1.55 o 
   5   2   5       24.12       25.27      0.69 o 
   6   2   5      292.39      296.16      3.70 o 
   7   2   5      104.11      100.90      1.24 o 
   8   2   5       56.96       61.90      1.20 o 
  -6   3   5       31.38       34.19      0.74 o 
  -5   3   5       82.37       81.65      1.07 o 
  -4   3   5      243.03      228.19      2.58 o 
  -3   3   5      317.07      309.81      2.39 o 
  -2   3   5       53.54       55.58      2.18 o 
  -1   3   5      223.90      235.40      3.07 o 
   0   3   5       90.03      101.17      1.49 o 
   1   3   5      185.21      205.74      2.28 o 
   2   3   5      597.83      616.83      2.84 o 
   3   3   5       16.53       13.97      0.54 o 
   4   3   5      204.80      200.21      3.48 o 
   5   3   5      145.73      144.57      6.62 o 
   6   3   5        1.19        1.58      0.19 o 
   7   3   5      222.43      226.94      3.35 o 
   8   3   5       47.02       43.35      0.51 o 
  -6   4   5       38.99       46.14      0.69 o 
  -5   4   5       76.41       76.88      1.26 o 
  -4   4   5       79.18       79.11      1.56 o 
  -3   4   5       27.58       26.95      0.96 o 
  -2   4   5      490.10      500.84      3.15 o 
  -1   4   5      267.19      299.80      2.43 o 
   0   4   5     1003.29     1046.59      5.41 o 
   1   4   5        8.86        6.93      0.48 o 
   2   4   5       15.04       19.96      0.82 o 
   3   4   5       59.05       55.72      0.69 o 
   4   4   5       24.94       24.72      0.65 o 
   5   4   5      364.77      353.09      2.53 o 
   6   4   5        5.75        6.49      0.32 o 
   7   4   5      265.66      261.67      1.62 o 
  -5   5   5        0.05        0.18      0.08 o 
  -4   5   5      124.86      123.32      1.82 o 
  -3   5   5        9.06        9.13      0.56 o 
  -2   5   5      130.74      127.75      2.07 o 
  -1   5   5        1.31        2.44      0.73 o 
   0   5   5       63.04       63.56      0.79 o 
   1   5   5      235.73      229.52      1.96 o 
   2   5   5        0.69        0.73      0.19 o 
   3   5   5      247.07      244.43      1.46 o 
   4   5   5       75.79       75.96      0.98 o 
   5   5   5        9.10        9.71      0.36 o 
   6   5   5       96.06       97.41      1.63 o 
   7   5   5       10.86       11.19      0.43 o 
  -4   6   5       11.87        9.35      0.32 o 
  -3   6   5      610.50      625.42      2.85 o 
  -2   6   5      177.01      188.93      2.47 o 
  -1   6   5       94.99      100.71      1.82 o 
   0   6   5       94.56       96.19      1.68 o 
   1   6   5      118.09      125.82      2.00 o 
   2   6   5        2.93        3.80      0.29 o 
   3   6   5        2.21        2.23      0.22 o 
   4   6   5      151.48      159.00      1.36 o 
   5   6   5        0.29        0.33      0.16 o 
   6   6   5      303.17      305.89      2.42 o 
  -3   7   5      132.28      130.17      1.41 o 
  -2   7   5       38.97       38.82      0.96 o 
  -1   7   5       44.51       42.58      1.11 o 
   0   7   5        4.74        5.94      0.43 o 
   1   7   5        6.97        7.83      0.36 o 
   2   7   5       25.16       29.34      0.76 o 
   3   7   5       73.28       72.37      0.92 o 
   4   7   5        0.67        0.42      0.18 o 
   5   7   5       47.11       44.07      0.93 o 
  -2   8   5      722.22      690.13      2.90 o 
  -1   8   5        2.06        1.90      0.18 o 
   0   8   5       51.49       49.70      0.57 o 
   1   8   5       34.53       37.97      0.70 o 
   2   8   5        0.66        0.66      0.20 o 
   3   8   5      418.33      387.63      2.77 o 
   0  -5   6       52.06       52.81      0.96 o 
   2  -5   6       63.70       60.54      0.92 o 
   3  -5   6       27.21       30.59      0.63 o 
  -2  -4   6       34.92       31.77      0.83 o 
  -1  -4   6      188.89      194.80      2.34 o 
   0  -4   6      130.23      137.92      1.94 o 
   1  -4   6       42.98       39.42      0.80 o 
   2  -4   6       39.68       48.55      1.21 o 
   3  -4   6       81.16       82.14      1.52 o 
   4  -4   6       42.94       45.19      1.03 o 
   5  -4   6        4.76        4.76      0.28 o 
  -3  -3   6        1.75        2.07      0.19 o 
  -2  -3   6       77.92       80.46      1.62 o 
  -1  -3   6       84.08       82.84      1.79 o 
   0  -3   6        8.58        9.38      0.46 o 
   1  -3   6      347.42      329.34      2.58 o 
   2  -3   6       97.44       94.02      1.89 o 
   3  -3   6      140.72      138.89      2.27 o 
   4  -3   6        1.37        1.02      0.23 o 
   5  -3   6      250.54      242.20      1.68 o 
   6  -3   6       73.06       73.08      1.47 o 
  -4  -2   6       32.54       33.12      0.93 o 
  -3  -2   6       13.25       14.35      0.86 o 
  -2  -2   6      391.80      424.29      4.47 o 
  -1  -2   6       67.23       73.56      1.85 o 
   0  -2   6       85.85       82.23      1.92 o 
   1  -2   6      243.00      224.78      3.00 o 
   2  -2   6      109.93      110.03      2.07 o 
   3  -2   6        2.47        2.76      0.40 o 
   4  -2   6      110.03      101.62      1.49 o 
   5  -2   6        0.31        1.12      0.70 o 
   6  -2   6       12.54       10.50      0.35 o 
   7  -2   6       11.15       11.31      0.40 o 
  -5  -1   6      159.71      135.85      1.27 o 
  -4  -1   6        8.71       10.52      0.62 o 
  -3  -1   6       88.77       92.85      2.19 o 
  -2  -1   6      288.77      281.08      3.94 o 
  -1  -1   6       23.66       27.20      0.79 o 
   0  -1   6      226.62      224.10      2.74 o 
   1  -1   6        3.06        1.71      0.20 o 
   2  -1   6      359.02      323.86      1.84 o 
   3  -1   6        2.04        2.44      0.18 o 
   4  -1   6      570.20      487.52      4.91 o 
   5  -1   6      122.37      126.44      2.99 o 
   6  -1   6      106.40       97.05      1.78 o 
   7  -1   6      394.07      429.42      2.96 o 
  -5   0   6      188.45      194.16      1.88 o 
  -4   0   6        2.05        1.27      0.28 o 
  -3   0   6       64.87       74.87      1.94 o 
  -2   0   6      309.24      295.65      2.34 o 
  -1   0   6      725.02      712.46      5.85 o 
   0   0   6       23.68       23.23      0.68 o 
   1   0   6      235.05      234.23      1.94 o 
   2   0   6      305.85      297.58      1.69 o 
   3   0   6       91.55       89.21      1.15 o 
   4   0   6       86.46       79.00      1.13 o 
   5   0   6       77.88       77.32      2.25 o 
   6   0   6      108.39      113.19      2.17 o 
   7   0   6       95.53       99.07      1.48 o 
  -5   1   6       48.70       51.23      1.04 o 
  -4   1   6      194.81      211.93      2.79 o 
  -3   1   6      174.33      162.02      2.64 o 
  -2   1   6      112.68      117.58      1.99 o 
  -1   1   6      749.90      739.42      5.37 o 
   0   1   6      261.79      275.12      2.84 o 
   1   1   6      438.37      466.50      3.65 o 
   2   1   6      268.67      277.26      2.76 o 
   3   1   6      491.60      498.92      2.29 o 
   4   1   6       67.09       70.08      0.91 o 
   5   1   6      950.21      847.65      4.05 o 
   6   1   6        1.89        1.49      0.19 o 
   7   1   6        2.05        2.47      0.19 o 
  -5   2   6        0.40        0.72      0.18 o 
  -4   2   6      225.23      210.27      2.64 o 
  -3   2   6       42.31       34.28      1.17 o 
  -2   2   6       52.80       60.20      1.02 o 
  -1   2   6      122.44      117.87      1.47 o 
   0   2   6       49.58       51.01      1.11 o 
   1   2   6      386.62      385.48      2.92 o 
   2   2   6       14.90       10.66      0.51 o 
   3   2   6       12.07       16.66      0.41 o 
   4   2   6       58.65       58.72      0.92 o 
   5   2   6       49.13       45.66      0.90 o 
   6   2   6       11.98       12.97      0.46 o 
   7   2   6      105.62      107.67      1.21 o 
  -5   3   6       92.72       85.15      0.94 o 
  -4   3   6        0.18        0.40      0.28 o 
  -3   3   6       69.86       66.08      1.52 o 
  -2   3   6      133.21      134.89      2.25 o 
  -1   3   6       19.74       16.95      0.62 o 
   0   3   6       94.33       93.67      1.13 o 
   1   3   6       57.05       56.31      1.21 o 
   2   3   6      292.01      290.44      1.49 o 
   3   3   6        0.11        0.21      0.06 o 
   4   3   6      181.25      178.28      1.37 o 
   5   3   6      358.40      362.82      1.95 o 
   6   3   6       66.68       69.88      1.63 o 
   7   3   6       87.37       85.47      1.20 o 
  -5   4   6      123.67      137.58      1.42 o 
  -4   4   6        1.86        1.84      0.24 o 
  -3   4   6       76.51       73.76      1.55 o 
  -2   4   6       59.13       63.80      1.47 o 
  -1   4   6        1.80        3.45      0.21 o 
   0   4   6      213.09      234.91      2.36 o 
   1   4   6      204.64      209.85      1.85 o 
   2   4   6      104.71      106.58      1.36 o 
   3   4   6       23.67       27.36      0.63 o 
   4   4   6      181.52      181.54      1.72 o 
   5   4   6       76.05       75.50      0.91 o 
   6   4   6       60.10       61.86      0.77 o 
   7   4   6      120.89      119.84      1.28 o 
  -4   5   6       50.30       49.45      1.03 o 
  -3   5   6      333.84      322.42      3.07 o 
  -2   5   6      131.54      123.50      2.01 o 
  -1   5   6      100.34      113.81      1.87 o 
   0   5   6       53.36       52.05      0.87 o 
   1   5   6      153.71      168.27      1.74 o 
   2   5   6       12.47       13.55      0.72 o 
   3   5   6      347.40      354.67      5.72 o 
   4   5   6       51.05       47.98      0.90 o 
   5   5   6       46.97       49.22      0.89 o 
   6   5   6      110.84      111.50      1.61 o 
   7   5   6       15.84       16.12      0.47 o 
  -3   6   6      108.39      110.34      1.08 o 
  -2   6   6        0.04        0.27      0.16 o 
  -1   6   6      263.37      269.72      2.82 o 
   0   6   6      324.34      336.56      3.05 o 
   1   6   6      446.73      472.14      4.00 o 
   2   6   6       30.34       30.37      0.76 o 
   3   6   6        1.31        1.28      0.20 o 
   4   6   6       87.57       92.46      1.95 o 
   5   6   6        0.08        0.48      0.35 o 
   6   6   6      229.72      225.43      1.84 o 
  -2   7   6       20.04       18.80      0.61 o 
  -1   7   6       57.15       56.38      1.18 o 
   0   7   6        3.66        4.53      0.36 o 
   1   7   6        4.67        4.95      0.27 o 
   2   7   6      132.12      132.50      3.54 o 
   3   7   6       18.01       18.00      0.59 o 
   4   7   6       61.13       62.49      1.28 o 
  -1   8   6       45.37       42.68      0.54 o 
   0   8   6       43.19       44.26      0.65 o 
   1   8   6       74.43       71.90      1.01 o 
   2   8   6       31.85       29.49      0.80 o 
  -1  -4   7       31.30       27.85      0.71 o 
   0  -4   7       79.91       74.42      1.50 o 
   1  -4   7        1.98        1.80      0.21 o 
   2  -4   7       93.51      100.45      1.45 o 
   3  -4   7      104.20      112.41      1.46 o 
   4  -4   7        0.44        0.94      0.13 o 
  -2  -3   7      357.12      324.61      2.97 o 
  -1  -3   7        4.97        3.91      0.36 o 
   0  -3   7       25.24       28.40      1.00 o 
   1  -3   7      119.25      119.26      2.06 o 
   2  -3   7        7.22        7.85      0.54 o 
   3  -3   7       82.85       87.91      1.67 o 
   4  -3   7        4.48        6.38      0.42 o 
   5  -3   7       78.06       79.00      1.19 o 
  -3  -2   7       22.11       20.47      0.74 o 
  -2  -2   7       72.71       74.18      1.78 o 
  -1  -2   7       87.73       92.60      2.06 o 
   0  -2   7      119.45      122.71      2.36 o 
   1  -2   7      219.98      210.49      3.03 o 
   2  -2   7        3.27        1.25      0.28 o 
   3  -2   7       29.95       36.93      1.19 o 
   4  -2   7      149.74      147.75      3.22 o 
   5  -2   7       20.94       22.65      0.52 o 
   6  -2   7        5.12        4.96      0.19 o 
  -4  -1   7        9.41        6.74      0.36 o 
  -3  -1   7      140.40      148.38      2.31 o 
  -2  -1   7       45.51       45.86      1.50 o 
  -1  -1   7       32.86       38.69      1.18 o 
   0  -1   7      147.77      134.61      2.55 o 
   1  -1   7       82.41       77.29      1.87 o 
   2  -1   7      419.37      368.24      3.86 o 
   3  -1   7       23.14       20.90      0.59 o 
   4  -1   7      151.64      149.31      1.57 o 
   5  -1   7       48.06       45.57      1.10 o 
   6  -1   7      178.48      178.02      2.07 o 
   7  -1   7      123.67      130.09      1.27 o 
  -4   0   7        6.40        6.67      0.42 o 
  -3   0   7       16.56       16.99      0.83 o 
  -2   0   7       51.02       53.54      1.60 o 
  -1   0   7      399.08      407.83      3.26 o 
   0   0   7       87.50       86.61      1.39 o 
   1   0   7      179.84      173.93      1.86 o 
   2   0   7      109.02      107.87      1.10 o 
   3   0   7      178.46      173.77      1.68 o 
   4   0   7        9.38        9.85      0.40 o 
   5   0   7       80.05       74.11      1.61 o 
   6   0   7       18.07       19.66      0.75 o 
   7   0   7        8.60        7.44      0.35 o 
  -5   1   7       10.83       10.68      0.44 o 
  -4   1   7      231.27      232.74      2.47 o 
  -3   1   7        5.01        4.15      0.43 o 
  -2   1   7       57.96       65.82      1.67 o 
  -1   1   7      487.48      474.02      3.29 o 
   0   1   7        6.14        8.01      0.32 o 
   1   1   7      204.34      211.90      2.03 o 
   2   1   7       21.75       19.69      0.39 o 
   3   1   7      294.34      287.67      2.18 o 
   4   1   7       55.68       54.61      1.35 o 
   5   1   7      408.10      383.81      3.56 o 
   6   1   7      155.55      156.43      2.04 o 
   7   1   7        9.96        9.48      0.39 o 
  -4   2   7      145.92      146.65      1.93 o 
  -3   2   7        3.19        5.41      0.47 o 
  -2   2   7       16.55       21.51      0.91 o 
  -1   2   7      390.49      385.06      3.64 o 
   0   2   7      277.61      293.66      1.49 o 
   1   2   7       26.88       26.84      0.51 o 
   2   2   7      314.22      318.32      1.74 o 
   3   2   7       97.60       94.89      1.20 o 
   4   2   7      108.80      105.98      1.83 o 
   5   2   7       41.19       41.84      0.87 o 
   6   2   7       62.86       68.35      1.09 o 
   7   2   7      117.16      110.99      3.36 o 
  -4   3   7        3.59        4.08      0.32 o 
  -3   3   7      147.04      151.91      2.18 o 
  -2   3   7      294.55      280.48      3.07 o 
  -1   3   7       12.25       12.29      0.63 o 
   0   3   7      733.63      730.03      3.61 o 
   1   3   7       47.54       51.64      0.90 o 
   2   3   7      377.32      378.08      2.38 o 
   3   3   7       40.01       40.16      0.79 o 
   4   3   7      294.40      298.21      1.73 o 
   5   3   7      169.87      176.13      1.24 o 
   6   3   7      531.40      537.53      4.21 o 
   7   3   7        0.67        0.84      0.15 o 
  -4   4   7        9.08        8.95      0.42 o 
  -3   4   7      185.27      175.86      2.23 o 
  -2   4   7       11.42       10.40      0.54 o 
  -1   4   7       14.44       16.13      0.52 o 
   0   4   7       76.38       74.96      2.84 o 
   1   4   7      135.84      133.05      1.46 o 
   2   4   7      173.35      166.31      5.43 o 
   3   4   7       18.14       15.32      0.50 o 
   4   4   7       38.12       40.79      0.62 o 
   5   4   7       47.76       46.23      0.84 o 
   6   4   7        3.53        2.94      0.20 o 
   7   4   7        5.26        5.27      0.28 o 
  -4   5   7      100.58       96.12      1.14 o 
  -3   5   7       23.69       22.82      0.73 o 
  -2   5   7       48.97       47.83      1.16 o 
  -1   5   7      123.36      123.21      1.77 o 
   0   5   7        3.26        3.26      0.56 o 
   1   5   7       82.25       83.04      1.75 o 
   2   5   7        1.40        1.06      0.25 o 
   3   5   7      176.91      183.69      2.69 o 
   4   5   7       11.89       14.26      0.46 o 
   5   5   7       30.83       35.37      1.98 o 
   6   5   7      242.66      240.10      2.07 o 
  -3   6   7        2.51        2.79      0.15 o 
  -2   6   7       13.75       12.73      0.54 o 
  -1   6   7       66.65       69.59      1.30 o 
   0   6   7       41.95       46.96      2.12 o 
   1   6   7      107.78      117.38      1.95 o 
   2   6   7      151.50      152.87      2.31 o 
   3   6   7       27.29       28.29      1.02 o 
   4   6   7       11.02        8.69      0.55 o 
   5   6   7      114.95      113.52      1.05 o 
  -2   7   7      289.33      272.74      1.89 o 
  -1   7   7       30.43       28.89      0.75 o 
   0   7   7       93.16       93.35      1.17 o 
   1   7   7        1.65        1.26      0.13 o 
   2   7   7      132.49      134.42      2.48 o 
   3   7   7        7.11        7.25      0.44 o 
   4   7   7      155.12      160.13      1.88 o 
   0   8   7       98.62       88.42      0.93 o 
   0  -3   8       29.69       28.89      1.89 o 
   1  -3   8      106.26      107.48      1.62 o 
   2  -3   8       27.76       28.63      0.83 o 
   3  -3   8      125.99      122.92      1.60 o 
   4  -3   8        7.37        7.32      0.33 o 
  -2  -2   8        2.26        2.85      0.25 o 
  -1  -2   8      155.46      154.99      2.10 o 
   0  -2   8       17.61       17.71      0.96 o 
   1  -2   8       98.36       98.52      1.91 o 
   2  -2   8        2.29        3.54      0.38 o 
   3  -2   8       48.49       51.41      1.28 o 
   4  -2   8      157.98      161.33      2.01 o 
   5  -2   8       15.92       18.78      0.53 o 
  -3  -1   8      302.20      295.41      2.19 o 
  -2  -1   8        6.89        7.62      0.49 o 
  -1  -1   8      358.61      354.23      2.66 o 
   0  -1   8       56.47       52.90      1.13 o 
   1  -1   8        4.73        7.14      0.59 o 
   2  -1   8      187.59      176.53      2.69 o 
   3  -1   8        0.43        0.32      0.10 o 
   4  -1   8       77.54       85.24      1.06 o 
   5  -1   8        1.56        1.00      0.12 o 
   6  -1   8       49.74       49.94      0.82 o 
  -3   0   8       98.74      105.30      1.56 o 
  -2   0   8       64.92       66.65      1.50 o 
  -1   0   8       37.91       39.58      0.94 o 
   0   0   8      112.56      114.90      1.57 o 
   1   0   8       28.60       30.07      1.17 o 
   2   0   8      206.92      201.10      2.87 o 
   3   0   8       12.59       18.73      0.60 o 
   4   0   8        3.32        5.83      0.30 o 
   5   0   8      163.85      168.45      2.14 o 
   6   0   8        3.13        4.35      0.30 o 
  -4   1   8       70.27       63.15      0.89 o 
  -3   1   8        0.01        0.84      0.19 o 
  -2   1   8      103.86      111.34      1.91 o 
  -1   1   8      118.95      123.09      2.09 o 
   0   1   8        2.07        4.75      1.18 o 
   1   1   8      136.43      133.34      1.50 o 
   2   1   8      187.34      181.85      1.74 o 
   3   1   8      338.79      326.28      3.31 o 
   4   1   8        0.67        1.32      0.25 o 
   5   1   8       97.36       97.97      1.69 o 
   6   1   8      112.72      113.76      1.56 o 
  -4   2   8       31.23       29.48      0.64 o 
  -3   2   8       15.85       15.65      0.63 o 
  -2   2   8        3.37        3.53      0.36 o 
  -1   2   8       89.13       93.70      1.74 o 
   0   2   8      341.03      366.25      3.81 o 
   1   2   8       78.58       81.82      1.41 o 
   2   2   8      210.78      205.15      2.13 o 
   3   2   8       24.56       26.73      2.44 o 
   4   2   8      173.23      172.93      1.62 o 
   5   2   8       38.30       37.90      0.71 o 
   6   2   8       29.09       26.63      0.49 o 
   7   2   8       54.16       52.49      0.82 o 
  -4   3   8        0.66        0.66      0.11 o 
  -3   3   8      214.94      221.44      3.24 o 
  -2   3   8       54.67       52.12      1.21 o 
  -1   3   8        9.94       12.58      0.61 o 
   0   3   8      542.83      542.45      2.86 o 
   1   3   8        0.18        0.51      0.13 o 
   2   3   8      141.37      144.60      1.54 o 
   3   3   8       52.14       50.82      0.90 o 
   4   3   8      173.28      167.41      1.57 o 
   5   3   8      124.94      125.35      1.61 o 
   6   3   8      208.94      202.14      1.99 o 
   7   3   8      106.44      108.17      1.13 o 
  -3   4   8       68.54       65.44      1.10 o 
  -2   4   8        8.30       10.29      0.36 o 
  -1   4   8        1.34        1.23      0.20 o 
   0   4   8      280.43      281.35      1.99 o 
   1   4   8       40.10       40.65      1.24 o 
   2   4   8        8.34        9.24      0.40 o 
   3   4   8      267.05      262.82      2.02 o 
   4   4   8       10.51       12.10      0.32 o 
   5   4   8       90.31       89.17      0.78 o 
   6   4   8       13.75       14.15      0.49 o 
  -3   5   8        6.80        7.07      0.32 o 
  -2   5   8       62.50       58.29      1.08 o 
  -1   5   8      274.84      265.76      1.74 o 
   0   5   8        7.94        7.85      0.31 o 
   1   5   8      491.65      487.33      4.12 o 
   2   5   8        0.16        0.14      0.16 o 
   3   5   8      256.80      265.57      3.09 o 
   4   5   8        0.33        0.46      0.19 o 
   5   5   8      128.11      124.87      3.32 o 
   6   5   8      224.13      211.29      1.52 o 
  -2   6   8      108.85       96.43      1.13 o 
  -1   6   8        2.16        2.45      0.21 o 
   0   6   8        0.17        0.58      0.15 o 
   1   6   8       21.68       24.18      0.82 o 
   2   6   8      149.56      154.85      2.15 o 
   3   6   8       50.04       49.63      1.23 o 
   4   6   8        5.87        7.24      0.45 o 
   5   6   8       58.66       57.04      1.06 o 
  -1   7   8       13.57       14.34      0.41 o 
   0   7   8       90.08       87.07      1.12 o 
   1   7   8        2.07        1.85      0.17 o 
   2   7   8       43.29       43.60      0.89 o 
   3   7   8        6.71        7.76      0.39 o 
   4   7   8       80.98       79.98      1.10 o 
   1  -2   9      116.45      130.71      1.71 o 
   2  -2   9       21.26       20.83      0.69 o 
   3  -2   9       79.10       77.27      1.19 o 
  -1  -1   9      107.36       94.14      1.14 o 
   0  -1   9       36.76       33.17      1.04 o 
   1  -1   9        1.76        2.38      0.32 o 
   2  -1   9      103.87      101.90      1.81 o 
   3  -1   9       95.78       98.59      1.64 o 
   4  -1   9       83.59       81.18      0.80 o 
   5  -1   9       25.72       24.44      0.51 o 
  -2   0   9       58.96       51.02      0.88 o 
  -1   0   9       22.26       23.09      0.69 o 
   0   0   9      190.53      190.29      1.80 o 
   1   0   9        4.07        4.10      0.43 o 
   2   0   9       85.46       90.33      1.59 o 
   3   0   9       13.01       17.35      0.47 o 
   4   0   9        8.75        9.42      0.46 o 
   5   0   9      151.88      164.46      1.66 o 
  -2   1   9      286.62      283.57      2.27 o 
  -1   1   9       67.27       67.66      1.24 o 
   0   1   9      221.76      233.77      2.25 o 
   1   1   9      124.94      129.39      1.49 o 
   2   1   9        7.23        5.98      0.28 o 
   3   1   9      185.03      187.08      2.20 o 
   4   1   9        2.89        3.58      0.32 o 
   5   1   9       44.15       48.69      0.98 o 
   6   1   9       11.77       10.63      0.34 o 
  -3   2   9      212.97      206.25      1.52 o 
  -2   2   9       24.24       24.60      0.51 o 
  -1   2   9       84.80       85.39      1.37 o 
   0   2   9        9.37       10.02      0.61 o 
   1   2   9       71.21       73.46      2.51 o 
   2   2   9        0.40        0.79      0.14 o 
   3   2   9       98.28       95.55      2.59 o 
   4   2   9       37.27       41.41      1.01 o 
   5   2   9        5.71        5.57      0.34 o 
   6   2   9      115.39      118.40      1.11 o 
  -3   3   9       68.85       57.41      0.77 o 
  -2   3   9        6.89        9.20      0.71 o 
  -1   3   9       49.61       51.53      1.29 o 
   0   3   9      153.81      161.91      2.35 o 
   1   3   9        3.26        3.66      0.38 o 
   2   3   9       74.54       70.56      2.18 o 
   3   3   9      234.93      223.13      1.78 o 
   4   3   9      186.06      173.48      1.45 o 
   5   3   9       20.32       21.60      0.60 o 
   6   3   9       34.48       31.85      0.60 o 
  -2   4   9       19.68       19.82      0.38 o 
  -1   4   9        0.32        1.06      0.47 o 
   0   4   9      106.78      106.99      1.78 o 
   1   4   9      210.71      215.14      2.64 o 
   2   4   9       74.23       77.11      1.60 o 
   3   4   9      175.62      175.46      2.43 o 
   4   4   9        0.42        1.22      0.57 o 
   5   4   9       94.09       90.50      1.40 o 
  -2   5   9      123.32      109.12      1.01 o 
  -1   5   9      101.99       97.46      2.29 o 
   0   5   9        4.70        4.27      0.33 o 
   1   5   9      438.69      432.43      3.44 o 
   2   5   9        8.71        9.04      0.54 o 
   3   5   9       69.54       72.88      1.44 o 
   4   5   9       71.71       71.21      1.31 o 
   5   5   9       66.64       61.84      1.00 o 
   0   6   9       16.99       16.81      0.48 o 
   1   6   9      138.76      138.05      1.65 o 
   2   6   9        0.32        0.37      0.14 o 
   3   6   9        0.07        0.22      0.13 o 
   4   6   9      174.00      169.18      1.72 o 
   2   0  10       55.75       61.99      1.11 o 
  -1   1  10       25.29       21.70      0.53 o 
   0   1  10       68.15       64.79      1.05 o 
   1   1  10       50.97       44.54      0.87 o 
   2   1  10        6.01        6.18      0.29 o 
   3   1  10       64.26       64.20      0.98 o 
   4   1  10      139.64      145.03      1.41 o 
   5   1  10       32.85       31.26      0.54 o 
  -1   2  10       68.11       62.07      1.02 o 
   0   2  10       66.61       65.12      1.19 o 
   1   2  10      158.88      153.01      1.87 o 
   2   2  10        0.49        2.06      0.90 o 
   3   2  10       47.68       50.01      0.95 o 
   4   2  10       19.37       22.08      0.60 o 
   5   2  10        1.12        1.51      0.14 o 
  -1   3  10      169.34      169.05      1.64 o 
   0   3  10      136.89      130.83      1.69 o 
   1   3  10       66.67       68.28      1.29 o 
   2   3  10      124.52      118.08      1.68 o 
   3   3  10       47.14       47.00      0.91 o 
   4   3  10      124.60      124.98      1.39 o 
   5   3  10        9.69       10.53      0.32 o 
  -1   4  10        0.14        0.13      0.08 o 
   0   4  10       65.19       64.21      1.09 o 
   1   4  10        1.36        3.01      0.28 o 
   2   4  10       19.84       19.33      0.68 o 
   3   4  10       12.46       12.57      0.52 o 
   4   4  10       22.23       21.87      0.58 o 
   0   5  10        9.06        8.38      0.34 o 
   1   5  10      136.00      136.36      1.55 o 
   2   5  10       15.19       15.14      0.55 o 
   3   5  10       17.08       17.04      0.55 o 
   4   5  10      211.14      197.74      1.58 o 
   2   6  10      115.16      111.55      1.13 o 
                                                 
